# Supplementary material for: Use of somatic mutations to quantify random contributions to mouse development
Source: BMC Genomics. 2013 Jan 18;14:39. doi: 10.1186/1471-2164-14-39 (PMC3564904; doi:10.1186/1471-2164-14-39)
Supplement: Additional file 1 — Table S1. Sources and numbers of cells isolated from each mouse. [file 1471-2164-14-39-S1.xlsx]

## Sheet: Sheet1
		Mouse 1		Mouse 2
Tissues	Cell type	Left	Right	Left	Right
Brain	Vascular endothelial	13	11	13	14
Kidney	Podocytes	3	2	6	7
	Fibroblasts	6	3	3	6
Fat	Preadipocytes	7	11	11	13
Muscle (hindlimb)	Fibroblasts	20	17	10	14
	Myoblasts	3	3	3	0
