# Supplementary material for: Use of somatic mutations to quantify random contributions to mouse development
Source: BMC Genomics. 2013 Jan 18;14:39. doi: 10.1186/1471-2164-14-39 (PMC3564904; doi:10.1186/1471-2164-14-39)
Supplement: Additional file 2 — TableS2. Genotype data for mouse 1, Microsoft Excel file. [file 1471-2164-14-39-S2.xlsx]

## Sheet: Data
	1752		1760		1792		1812		1744		1824		1804		1540		524		242		1720		1050		1161		123		692		1151		156		297		574		299		2198		2086		424		198		1074
1B_5	161	162	172	173	141	142	X	170	146	146	132	133	171	171	X	126	X	167	211	212	156	157	195	196	148	149	X	168	168	168	207	X	122	123	168	169	181	182	216	217	148	149	162	163	163	163	119	120	128
1BL_1A	161	161	171	171	X	142	X	170	X	146	132	132	170	170	126	X	X	166	211	211	156	157	196	197	149	X	167	168	169	170	208	208	122	123	168	169	181	181	216	216	148	X	162	162	163	163	120	121	128
1BL_1B	161	X	172	172	X	142	X	170	X	146	132	132	169	170	126	127	166	X	211	211	156	157	196	197	149	150	167	168	169	169	208	208	X	123	168	169	X	181	216	216	148	149	162	162	163	163	120	121	128
1BL_2B	161	X	172	172	141	142	169	X	146	146	131	132	170	171	124	125	165	166	211	211	156	157	196	197	150	150	X	167	X	169	X	209	121	X	168	169	180	181	216	217	148	148	162	162	163	163	120	121	128
1BL_3	161	161	172	172	X	142	X	170	146	146	132	132	170	171	126	126	166	166	211	212	156	157	X	197	150	150	167	X	X	169	208	208	121	X	168	169	181	182	216	217	148	148	162	162	162	162	120	X	128
1BL_4	160	161	172	172	141	142	X	170	146	146	132	132	169	169	126	X	166	X	211	212	156	157	195	X	150	150	X	167	169	X	208	209	X	123	168	169	181	182	216	216	148	149	162	162	X	163	X	X	128
1BL_7	161	161	172	172	X	142	169	170	146	146	132	132	170	171	126	127	166	166	211	212	156	157	196	X	X	150	167	168	169	X	208	208	122	122	168	168	181	182	216	216	148	148	162	162	161	X	120	120	128
1BL_8	161	161	172	172	140	141	169	170	X	146	131	131	171	171	126	127	166	167	211	212	156	157	196	196	149	X	167	168	169	X	207	208	122	123	167	168	X	182	216	217	148	148	X	163	162	162	119	120	128
1BL_9	X	161	172	172	141	X	169	169	146	146	132	132	170	171	126	X	166	167	211	212	156	157	X	197	X	151	167	168	168	169	207	208	122	122	168	169	180	181	215	216	148	148	X	162	162	X	120	121	128
1BL_11	161	161	172	172	X	142	169	169	146	146	131	X	171	171	126	X	166	166	211	212	156	X	195	196	149	150	167	168	167	168	208	208	122	123	168	168	181	182	216	216	148	148	X	162	161	161	X	X	128
1BL_14	161	161	171	172	141	141	169	170	146	146	132	X	171	171	126	X	166	167	211	212	156	X	196	197	X	150	167	168	X	170	208	X	X	123	X	169	181	182	216	217	148	148	161	162	163	163	120	121	128
1BL_15	161	161	172	172	141	142	169	170	X	146	132	132	171	X	126	X	166	167	211	212	156	X	196	X	X	150	167	168	X	170	208	208	122	123	168	169	181	182	216	216	148	X	161	162	162	162	120	X	128
1BL_17	161	161	172	172	141	X	X	170	146	146	132	133	X	171	126	126	166	166	211	211	156	157	196	196	150	150	167	168	170	171	X	208	122	122	168	169	182	182	216	217	148	148	161	162	162	162	X	X	128
1BR_1A	161	X	172	173	X	142	169	170	146	146	132	X	170	170	125	126	166	167	211	212	156	157	195	196	X	X	167	X	169	169	X	208	122	123	168	168	181	182	216	217	X	148	162	162	162	162	120	121	128
1BR_1B	160	161	172	172	X	142	X	170	146	X	132	X	170	170	126	126	166	167	211	212	156	157	196	197	150	X	167	168	169	170	207	207	122	123	168	169	181	182	216	217	148	149	162	162	162	163	X	X	128
1BR_2A	161	162	172	172	X	142	X	170	146	146	132	133	170	170	X	126	166	167	211	212	156	157	196	197	X	151	X	168	X	168	X	209	122	123	X	169	181	181	216	217	148	X	162	163	163	163	119	120	128
1BR_3	161	X	171	172	X	142	X	170	145	X	132	133	171	172	126	127	166	X	210	210	156	157	196	197	150	X	X	168	X	168	207	207	122	122	168	X	182	182	216	217	148	X	162	162	163	163	120	121	128
1BR_5	161	162	X	172	141	142	169	169	X	146	132	132	171	172	126	126	166	167	210	211	156	X	196	X	150	X	X	168	168	169	208	208	122	X	X	168	181	182	216	217	148	148	162	X	162	162	X	120	128
1BR_6	161	161	172	172	141	142	X	169	X	146	132	132	X	171	126	126	166	167	211	X	156	157	196	197	149	150	167	167	168	X	X	209	122	X	167	168	181	182	216	216	148	148	X	162	163	163	120	121	128
1BR_7	162	162	172	172	141	141	169	170	146	146	132	132	171	171	126	126	166	167	X	212	156	157	196	197	150	151	X	167	169	X	208	209	123	123	168	169	181	182	216	217	148	148	162	163	163	163	120	121	X
1BR_8	160	161	172	172	X	142	169	169	146	146	132	132	170	170	126	127	166	167	X	212	156	157	X	197	X	150	X	168	170	170	207	208	X	123	168	169	180	181	216	216	148	X	162	163	162	163	120	121	128
1BR_9	162	162	172	172	X	142	169	169	146	X	132	132	171	171	126	127	166	167	211	212	156	157	X	197	150	150	167	168	169	170	208	X	X	123	168	168	181	182	216	216	148	X	162	163	161	X	120	121	128
1BR_10	161	161	X	172	X	142	169	170	146	146	132	132	170	170	125	126	166	167	211	X	156	X	196	197	149	X	167	168	169	170	208	208	122	123	168	169	181	182	216	216	148	X	162	162	163	163	119	120	128
1BR_11	162	162	172	173	X	142	X	170	146	146	132	132	171	X	126	126	166	166	211	212	156	157	X	196	X	151	167	168	168	169	208	X	122	123	167	168	181	181	215	215	148	X	162	163	163	163	X	X	128
1Chest	161	X	171	172	X	142	169	170	145	X	132	132	171	X	126	127	X	166	210	211	156	157	X	197	150	X	168	168	168	168	207	208	122	122	168	169	181	181	216	216	148	149	162	163	163	163	X	X	X
1FL_1A	161	162	172	172	X	142	X	170	146	146	132	X	171	X	126	127	164	X	211	212	156	157	X	197	150	151	X	168	X	168	208	208	122	123	168	169	181	182	216	217	148	149	162	162	162	163	X	X	128
1FL_1B	161	161	172	172	X	142	X	170	146	146	132	X	171	X	126	127	164	X	211	212	156	157	196	197	X	151	X	168	168	168	X	208	123	123	168	169	181	182	216	217	148	149	162	162	162	163	120	121	128
1FL_4	161	162	172	172	X	142	X	169	146	146	X	132	171	171	126	127	166	167	211	212	156	157	196	197	150	X	167	168	167	168	208	208	123	123	168	169	180	180	216	217	148	148	162	162	162	163	120	121	128
1FL_5	161	162	172	172	X	142	169	169	145	146	X	132	170	170	X	126	166	167	211	212	156	157	196	197	150	151	167	X	169	X	208	208	X	123	168	169	181	182	216	216	148	149	162	163	163	163	119	120	X
1FL_7	161	162	172	172	141	142	X	169	146	146	X	132	X	172	126	127	X	X	211	212	156	157	196	197	150	X	167	168	168	X	207	208	123	123	168	169	181	182	216	217	148	148	X	162	162	162	120	121	128
1FL_9	161	162	172	172	141	142	X	170	X	146	X	132	171	X	125	126	166	167	211	212	156	157	195	196	149	150	X	168	169	169	207	X	121	122	168	169	181	181	216	216	148	149	162	163	162	163	120	121	128
1FL_12	161	X	172	X	140	X	X	170	146	X	132	132	171	171	127	127	166	167	211	212	156	157	197	197	X	X	X	167	X	X	208	208	122	123	168	168	182	182	216	216	148	149	162	162	163	163	121	X	128
1FR_1A	161	162	172	172	X	142	169	170	146	146	132	132	171	172	127	127	166	167	X	X	156	157	197	197	150	150	X	168	168	169	208	209	123	123	168	169	181	182	216	217	148	149	X	163	163	163	120	121	128
1FR_1B	161	162	172	172	X	142	169	170	146	146	132	132	171	172	127	127	166	167	X	212	156	157	197	197	150	150	167	168	169	169	208	209	123	123	168	169	181	182	216	216	148	149	162	163	163	163	120	121	X
1FR_3	161	162	172	172	X	142	X	170	146	146	132	133	171	172	125	126	X	X	211	212	156	157	196	196	X	151	X	168	169	170	208	209	122	123	168	169	181	182	216	217	148	148	162	162	163	164	120	121	128
1FR_4	161	162	X	172	X	142	169	170	146	146	132	132	170	170	126	126	166	167	211	211	156	157	196	196	150	151	167	168	169	X	208	208	X	123	168	169	181	181	215	216	148	149	162	162	163	163	120	120	128
1FR_5	161	X	172	172	X	142	X	170	146	146	132	132	X	171	126	X	166	167	211	212	156	157	196	197	150	151	167	168	168	169	208	209	123	123	168	X	181	182	216	217	148	149	162	162	163	163	119	120	128
1FR_7	161	X	172	172	141	142	169	170	146	146	132	132	169	169	126	127	166	167	211	211	156	X	196	197	150	150	168	168	168	168	208	209	X	121	168	169	181	181	216	216	148	148	162	163	163	163	120	121	X
1FR_8	161	X	172	172	X	142	169	170	146	146	132	X	171	172	126	127	166	167	211	212	156	157	196	X	151	151	168	X	168	169	208	209	122	123	168	169	181	181	215	215	148	149	162	163	X	163	120	121	128
1FR_9	161	161	X	172	X	142	X	170	146	146	132	133	171	172	126	126	166	167	211	212	156	157	196	197	151	151	167	167	169	X	208	209	122	X	168	X	180	181	215	216	148	148	162	162	163	X	121	121	128
1FR_10	161	X	X	172	X	141	X	170	146	146	131	132	171	171	126	126	X	X	211	211	156	157	196	X	150	150	167	168	167	167	208	208	122	122	168	169	182	182	216	216	148	X	162	162	162	162	120	121	X
1FR_11	162	163	171	171	141	142	X	170	146	146	132	X	171	171	125	126	166	167	211	212	156	157	196	196	150	X	X	167	169	170	207	208	122	123	168	169	181	181	216	216	148	149	162	162	163	X	120	X	128
1FR_13	160	161	172	172	X	142	X	X	146	146	132	X	170	171	126	126	X	X	211	212	156	157	196	X	150	151	X	168	170	170	207	X	X	123	168	X	182	182	216	216	148	149	162	163	163	X	121	121	128
1Hand	161	162	172	172	X	142	X	170	146	146	132	X	171	172	126	127	X	X	X	211	156	157	197	197	151	151	X	168	169	X	208	209	123	123	168	169	181	181	215	216	148	149	162	163	163	164	120	121	128
1KL_1A	161	162	172	172	141	142	169	170	146	146	132	132	170	171	126	126	X	X	211	212	156	157	196	197	X	151	167	168	169	169	208	208	122	123	168	169	181	182	216	217	148	149	161	X	163	163	120	121	128
1KL_1B	161	X	172	172	X	142	X	170	146	146	132	X	171	171	126	126	X	X	211	212	156	157	196	197	151	151	167	168	169	170	208	208	122	123	168	169	181	181	216	216	148	149	161	X	163	X	120	121	128
1KL_3	161	X	172	172	141	142	169	170	146	146	132	132	171	X	125	126	X	X	211	212	156	157	196	197	150	151	167	X	169	170	206	207	122	123	168	X	181	182	215	215	148	148	162	162	163	163	120	121	128
1KL_4	161	162	172	172	X	142	X	170	146	146	132	132	171	172	126	126	167	X	211	211	156	157	197	197	150	151	167	168	168	168	208	X	123	123	168	169	181	181	215	216	148	149	X	163	162	162	120	120	128
1KL_5	161	162	172	172	X	142	X	170	146	146	132	133	171	172	126	X	166	167	X	X	156	157	196	197	150	150	167	168	168	169	209	209	123	123	168	X	181	182	215	215	148	148	162	163	162	163	120	121	X
1KL_6	161	161	172	172	X	142	X	170	146	146	132	133	171	172	126	X	166	167	211	212	156	157	196	197	150	151	167	168	168	169	208	209	122	X	168	169	180	180	216	216	148	148	X	162	163	X	120	121	127
1KL_7	161	161	172	172	X	142	170	171	146	146	132	X	169	170	126	127	166	167	X	211	155	X	197	197	150	151	X	168	168	169	208	209	X	123	168	169	181	181	216	217	147	147	163	163	163	163	119	119	128
1KL_8	161	161	172	173	X	142	169	169	X	146	132	132	171	X	126	126	166	167	211	211	156	157	196	X	150	150	X	168	169	170	208	209	X	123	168	168	181	182	215	216	148	148	162	163	163	163	120	121	X
1KL_9	161	161	172	172	X	142	X	170	146	146	131	132	170	170	126	126	166	167	211	211	X	156	196	197	X	X	168	168	168	169	207	208	122	123	168	X	180	181	216	216	148	148	161	162	162	162	119	120	128
1KR_4	161	162	172	172	141	142	X	170	146	146	132	132	X	172	126	127	166	167	211	212	156	157	196	197	150	150	167	168	169	170	208	X	122	123	168	X	X	X	216	216	148	148	162	X	163	X	120	121	X
1KR_5	161	X	171	171	141	141	169	170	146	146	132	132	171	X	127	127	166	167	211	211	156	157	196	197	X	X	X	168	168	169	207	X	122	122	168	X	180	181	216	217	148	148	162	X	X	163	120	121	128
1KR_6	160	161	172	172	141	141	X	170	146	146	X	132	X	171	126	X	X	X	210	211	156	157	196	197	150	151	167	168	169	X	208	X	122	122	168	X	180	181	216	217	148	148	162	163	163	163	120	120	X
1KR_7	161	X	171	172	141	142	170	170	146	146	132	X	170	170	126	126	X	X	211	X	156	X	195	196	150	151	167	168	169	170	207	208	122	123	168	169	181	182	216	216	148	148	X	162	162	X	121	121	X
1KR_8	161	162	172	172	X	142	X	170	146	146	132	X	171	171	126	127	X	X	211	211	156	157	196	197	151	151	X	168	169	170	208	209	X	123	168	169	180	181	215	216	149	149	161	162	163	X	120	121	X
1ML_F_1A	161	161	172	172	X	142	170	171	146	146	132	132	171	X	126	126	167	167	211	212	156	157	196	197	150	150	X	168	169	169	208	209	123	123	168	169	181	181	215	216	148	X	X	162	162	162	121	121	128
1ML_F_1	160	161	172	172	X	142	X	170	146	146	131	132	171	X	126	126	166	167	211	212	156	157	196	197	149	150	167	168	168	X	208	209	123	123	168	169	180	181	216	217	148	148	X	163	163	163	120	120	X
1ML_F_3	161	162	172	172	X	142	X	170	146	146	132	132	171	172	126	X	X	167	211	212	156	X	197	197	X	150	X	168	168	169	208	208	122	123	168	169	180	181	216	217	148	149	162	163	162	163	120	121	128
1ML_F_5	161	162	172	172	X	142	170	170	146	146	131	132	171	171	126	126	166	167	211	212	156	X	196	197	150	150	X	167	168	168	X	209	122	X	168	X	180	181	215	216	148	149	162	163	163	163	120	121	128
1ML_F_5A	161	X	X	172	X	142	169	170	146	146	132	133	171	X	X	125	166	167	211	212	156	157	196	196	150	151	167	168	168	169	X	209	121	122	168	169	181	182	216	217	148	149	162	163	163	163	120	121	128
1ML_F_5B	161	162	X	172	X	142	X	170	146	146	132	133	171	X	125	125	166	167	211	212	156	157	196	197	150	151	167	168	168	169	X	209	121	122	168	169	181	182	215	216	148	149	162	X	163	X	120	121	X
1ML_F_7	162	162	172	172	141	142	X	170	X	146	X	132	169	170	X	126	166	167	211	X	156	157	197	198	148	149	X	167	X	168	207	208	X	123	168	168	181	182	216	216	148	149	X	162	163	X	120	120	128
1ML_F_11	161	161	172	172	141	142	169	170	146	146	132	132	169	169	126	X	166	167	X	212	156	157	197	197	150	150	167	168	168	169	208	208	X	123	168	169	181	182	216	216	148	149	162	162	163	163	120	121	128
1ML_F_13	161	162	172	172	141	142	X	170	146	146	132	X	170	170	126	127	166	167	211	212	X	157	197	X	150	X	X	167	169	169	208	209	123	123	168	X	181	182	216	216	148	148	162	162	163	X	120	121	X
1ML_F_15	161	161	171	172	X	142	X	170	146	146	132	132	171	172	125	125	166	167	211	212	156	156	196	196	150	150	167	168	169	170	207	207	122	123	168	X	181	182	216	217	X	149	161	161	162	163	121	X	128
1ML_F_16	161	162	172	172	141	141	X	170	146	146	132	X	171	172	126	X	166	167	211	212	X	157	197	198	150	151	X	167	167	168	208	209	123	123	168	169	181	181	216	217	148	149	162	163	163	164	120	120	129
1ML_my_4	161	162	172	172	X	142	168	168	146	146	131	131	171	172	126	126	X	167	211	212	X	X	197	197	150	151	X	167	169	170	208	209	123	123	168	169	181	182	215	216	148	149	162	162	163	164	120	121	X
1ML_my_4A	161	162	172	172	X	142	X	170	146	146	132	133	170	171	126	127	166	167	211	212	156	X	197	197	150	150	X	168	170	170	208	X	123	123	X	169	181	182	215	216	148	149	161	161	163	164	120	121	128
1ML_my_4B	160	160	172	172	X	142	X	170	146	146	132	133	170	171	126	127	166	167	211	212	156	157	X	197	150	151	167	168	170	170	208	208	123	123	X	169	181	182	215	216	148	149	162	162	163	164	120	X	128
1ML_my_5	161	162	173	173	X	142	X	170	146	146	132	X	169	170	X	127	166	167	211	212	X	157	197	197	151	151	X	168	X	167	208	208	123	123	X	169	181	182	215	216	148	149	162	163	163	164	120	121	129
1ML_my_8	161	162	172	172	141	X	X	170	146	146	132	X	171	171	126	127	166	167	210	211	156	157	196	197	150	150	X	168	169	170	207	208	123	123	168	169	180	181	215	216	148	149	162	163	163	164	120	121	X
1ML_my_10	161	162	172	172	X	142	170	171	146	146	132	X	171	172	126	127	X	167	211	212	156	157	197	197	150	151	167	168	X	170	X	209	123	123	169	169	181	182	215	215	148	149	162	163	162	163	120	121	128
1ML_my_11	161	162	172	172	X	142	X	170	146	146	X	132	171	172	126	126	X	X	X	212	156	157	196	197	150	151	X	168	168	169	208	208	122	123	168	169	182	183	216	216	148	149	162	163	163	164	120	121	128
1ML_my_12	161	161	172	172	X	142	170	170	146	146	132	132	169	170	126	126	165	166	211	212	156	X	196	196	149	150	X	167	169	170	208	209	123	123	168	169	180	180	216	216	148	149	162	163	163	163	120	121	128
1ML_my_13	161	162	171	171	X	142	X	169	146	146	132	132	171	172	126	127	X	X	210	211	156	157	197	197	150	150	X	168	169	169	208	209	X	123	168	169	180	181	216	217	148	149	X	163	162	163	120	121	X
1ML_my_14	161	161	172	172	X	142	170	171	145	146	X	132	172	172	126	127	X	X	211	212	156	157	196	197	150	151	X	168	169	170	208	209	X	123	168	169	180	181	216	216	148	149	162	163	162	163	120	121	X
1ML_my_15	161	162	172	172	141	142	X	170	146	146	132	132	170	170	126	126	166	167	211	212	156	157	X	197	151	151	X	168	169	170	209	210	123	123	X	169	181	181	215	216	X	149	X	162	163	163	120	121	128
1ML_my_16	161	X	172	172	X	142	X	170	146	146	131	131	172	172	126	127	166	167	211	212	156	157	197	X	150	151	X	168	169	170	X	209	123	123	168	169	181	182	216	216	148	149	162	163	163	164	120	121	128
1MR_F_1	161	162	172	172	X	142	X	170	146	146	131	132	172	172	126	127	X	X	211	212	156	157	196	197	151	152	X	167	166	167	208	209	122	X	168	169	180	181	216	217	148	149	162	163	162	163	120	121	128
1MR_F_1B	X	162	172	172	X	142	X	170	146	146	132	132	169	169	126	126	166	167	211	X	156	157	195	196	150	X	167	168	169	170	208	209	X	123	X	169	180	181	216	216	148	148	162	X	163	164	120	121	128
1MR_F_3	161	X	X	X	X	142	X	170	146	146	X	132	170	171	126	127	166	167	211	212	156	157	197	197	150	150	167	168	170	171	207	208	123	123	168	169	181	181	215	216	148	149	162	162	163	164	120	121	128
1MR_F_4	161	162	172	172	X	142	169	170	146	146	132	132	172	172	126	127	166	167	211	212	156	157	197	197	150	151	168	X	170	170	208	X	123	123	168	169	181	181	215	216	148	149	162	162	163	164	119	120	128
1MR_F_7	161	161	172	172	X	142	169	X	146	146	132	132	171	172	126	126	166	167	211	X	156	157	197	197	150	151	167	167	169	169	207	208	X	123	168	169	180	181	216	216	148	149	162	X	163	163	120	121	128
1MR_F_8	161	162	172	172	X	142	X	170	146	146	132	132	172	172	126	127	X	X	211	212	156	157	196	197	150	151	168	X	169	170	208	209	123	123	168	169	181	182	215	216	148	149	162	162	163	163	119	120	128
1MR_F_9	160	X	X	173	X	142	X	170	146	146	X	132	171	X	126	126	166	167	211	212	156	157	X	197	150	151	167	168	169	170	208	209	X	123	167	168	X	X	215	216	148	149	162	162	163	163	120	121	128
1MR_F_118A	161	162	172	172	X	142	170	X	146	146	131	X	171	172	126	127	166	167	210	211	156	157	X	197	150	151	167	168	169	169	209	209	122	123	168	X	180	181	215	215	X	148	162	162	162	163	120	121	128
1MR_my_5	161	162	172	172	X	142	X	170	146	146	132	132	171	172	126	127	X	X	211	212	X	157	196	197	150	151	X	168	169	170	208	208	122	123	168	169	180	181	216	216	148	149	162	162	162	163	120	121	128
1MR_my_6	161	X	172	172	X	142	X	170	146	146	132	132	170	171	126	126	166	167	X	212	156	157	X	197	150	X	X	168	170	170	208	209	123	123	168	169	181	181	215	215	148	149	162	163	162	163	120	121	X
1MR_my_8	161	X	172	172	X	142	X	170	146	146	132	132	171	171	126	X	X	167	211	212	X	157	196	197	150	151	X	168	167	168	208	209	122	123	169	169	181	181	216	217	148	149	162	163	162	163	120	121	128
1MR_my_9A	X	161	172	172	140	140	X	170	X	146	132	133	171	X	126	126	166	167	211	212	156	157	196	196	151	151	167	168	169	170	208	209	123	123	168	169	181	181	215	216	148	149	162	162	163	X	120	121	128
1MR_my_9B	161	161	172	172	141	142	X	170	146	146	132	133	170	171	126	127	166	167	211	212	156	156	196	196	151	151	167	168	170	170	208	209	X	123	X	169	181	182	216	216	148	149	162	162	163	X	120	121	128
1MR_my_10	X	161	171	171	X	142	X	170	146	146	X	132	170	170	X	126	168	169	211	212	156	157	197	197	151	151	X	168	X	169	208	209	X	123	X	168	180	181	215	215	148	149	162	163	162	163	120	121	X
1MR_my_11	161	162	172	172	X	142	169	169	X	146	132	133	170	171	126	127	166	166	211	212	156	157	196	197	150	151	X	168	168	169	208	209	X	123	168	169	181	181	215	216	148	149	162	X	163	164	120	121	128
1MR_my_12	161	161	172	172	X	142	X	170	146	X	X	132	171	171	125	126	166	167	211	X	156	157	X	196	150	151	X	168	167	167	207	X	123	123	X	168	180	181	216	216	148	149	162	163	163	163	120	121	128
1MR_my_13A	160	X	172	172	141	141	X	170	X	146	X	132	171	172	X	126	166	167	211	212	155	156	197	197	149	150	167	167	168	X	208	X	122	123	167	168	181	181	215	216	148	X	162	163	163	163	120	121	X
1MR_my_13B	X	161	172	172	141	142	169	169	146	146	X	132	170	170	X	126	166	167	211	X	156	157	X	197	149	150	167	168	168	X	208	X	122	122	168	168	181	181	215	216	148	149	162	163	163	163	120	121	128
1MR_my_SATT1	X	161	172	172	141	141	X	170	X	146	132	133	170	171	127	127	X	X	211	212	156	157	197	X	151	151	X	168	170	170	208	208	123	123	168	169	181	182	216	217	148	148	162	163	163	X	120	121	X
1MR_my_SATT2	161	162	172	172	X	142	X	170	X	146	132	133	170	171	126	126	166	167	211	212	X	157	197	198	150	151	X	168	170	170	208	209	122	123	168	169	181	182	216	216	147	147	161	161	163	X	120	121	128
1Tail	161	162	172	172	X	142	X	170	146	146	132	X	171	172	126	127	X	X	211	212	X	157	197	197	151	151	X	168	169	170	208	209	123	123	168	169	181	182	215	216	148	149	162	163	163	X	120	121	129
1Zygote	161	162	172	172	141	142	169	170	146	146	132	132	172	171	126	127	166	167	211	212	156	157	196	197	150	151	167	168	169	170	208	209	123	123	168	169	181	182	216	216	148	149	162	163	163	163	120	121	128
[truncated: 185 more columns]

## Sheet: Groups
1B_5	Left Vascular Endothelium
1BL_1A	Left Vascular Endothelium
1BL_1B	Left Vascular Endothelium
1BL_2B	Left Vascular Endothelium
1BL_3	Left Vascular Endothelium
1BL_4	Left Vascular Endothelium
1BL_7	Left Vascular Endothelium
1BL_8	Left Vascular Endothelium
1BL_9	Left Vascular Endothelium
1BL_11	Left Vascular Endothelium
1BL_14	Left Vascular Endothelium
1BL_15	Left Vascular Endothelium
1BL_17	Left Vascular Endothelium
1BR_1A	Right Vascular Endothelium
1BR_1B	Right Vascular Endothelium
1BR_2A	Right Vascular Endothelium
1BR_3	Right Vascular Endothelium
1BR_5	Right Vascular Endothelium
1BR_6	Right Vascular Endothelium
1BR_7	Right Vascular Endothelium
1BR_8	Right Vascular Endothelium
1BR_9	Right Vascular Endothelium
1BR_10	Right Vascular Endothelium
1BR_11	Right Vascular Endothelium
1Chest	Chest
1FL_1A	Left Pre-adipocytes
1FL_1B	Left Pre-adipocytes
1FL_4	Left Pre-adipocytes
1FL_5	Left Pre-adipocytes
1FL_7	Left Pre-adipocytes
1FL_9	Left Pre-adipocytes
1FL_12	Left Pre-adipocytes
1FR_1A	Right Pre-adipocytes
1FR_1B	Right Pre-adipocytes
1FR_3	Right Pre-adipocytes
1FR_4	Right Pre-adipocytes
1FR_5	Right Pre-adipocytes
1FR_7	Right Pre-adipocytes
1FR_8	Right Pre-adipocytes
1FR_9	Right Pre-adipocytes
1FR_10	Right Pre-adipocytes
1FR_11	Right Pre-adipocytes
1FR_13	Right Pre-adipocytes
1Hand	Zygote Group
1KL_1A	Left Kidney Podocytes
1KL_1B	Left Kidney Podocytes
1KL_3	Left Kidney Podocytes
1KL_4	Left Kidney Fibroblasts
1KL_5	Left Kidney Fibroblasts
1KL_6	Left Kidney Fibroblasts
1KL_7	Left Kidney Fibroblasts
1KL_8	Left Kidney Fibroblasts
1KL_9	Left Kidney Fibroblasts
1KR_4	Right Kidney Fibroblasts
1KR_5	Right Kidney Podocytes
1KR_6	Right Kidney Podocytes
1KR_7	Right Kidney Fibroblasts
1KR_8	Right Kidney Fibroblasts
1ML_F_1	Left Fibroblasts
1ML_F_1	Left Fibroblasts
1ML_F_3	Left Fibroblasts
1ML_F_5	Left Fibroblasts
1ML_F_5A	Left Fibroblasts
1ML_F_5B	Left Fibroblasts
1ML_F_7	Left Myoblasts
1ML_F_11	Left Fibroblasts
1ML_F_13	Left Fibroblasts
1ML_F_15	Left Fibroblasts
1ML_F_16	Left Fibroblasts
1ML_my_4	Left Fibroblasts
1ML_my_4A	Left Myoblasts
1ML_my_4B	Left Myoblasts
1ML_my_5	Left Fibroblasts
1ML_my_8	Left Fibroblasts
1ML_my_10	Left Fibroblasts
1ML_my_11	Left Fibroblasts
1ML_my_12	Left Fibroblasts
1ML_my_13	Left Fibroblasts
1ML_my_14	Left Fibroblasts
1ML_my_15	Left Fibroblasts
1ML_my_16	Left Fibroblasts
1MR_F_1	Right Fibroblasts
1MR_F_1B	Right Fibroblasts
1MR_F_3	Right Fibroblasts
1MR_F_4	Right Fibroblasts
1MR_F_7	Right Myoblasts
1MR_F_8	Right Fibroblasts
1MR_F_9	Right Fibroblasts
1MR_F_118A	Right Fibroblasts
1MR_my_5	Right Fibroblasts
1MR_my_6	Right Fibroblasts
1MR_my_8	Right Fibroblasts
1MR_my_9A	Right Fibroblasts
1MR_my_9B	Right Fibroblasts
1MR_my_10	Right Fibroblasts
1MR_my_11	Right Fibroblasts
1MR_my_12	Right Fibroblasts
1MR_my_13A	Right Myoblasts
1MR_my_13B	Right Myoblasts
1MR_my_SATT1	Right Fibroblasts
1MR_my_SATT2	Right Fibroblasts
1Tail	Zygote Group
1Zygote
