# Supplementary material for: Use of somatic mutations to quantify random contributions to mouse development
Source: BMC Genomics. 2013 Jan 18;14:39. doi: 10.1186/1471-2164-14-39 (PMC3564904; doi:10.1186/1471-2164-14-39)
Supplement: Additional file 3 — Table S3. Genotype data for mouse 2, Microsoft Excel file. [file 1471-2164-14-39-S3.xlsx]

## Sheet: Data
	1724		1810		1798		1748		1752		1760		1792		1812		1744		1540		1720		123		1151		156		297		240		540		186		2404		2038		2204		2102		2214		2358		2294
2BL_1A	164	165	178	179	175	175	163	163	161	161	172	172	141	142	169	170	146	146	X	126	156	157	167	168	208	209	121	121	167	168	179	X	199	200	138	139	145	145	177	177	143	144	161	161	182	183	X	X	133
2BL_1B	164	165	179	179	174	175	163	163	161	X	172	172	141	142	169	170	146	X	125	126	156	157	167	168	208	209	121	122	168	168	179	179	200	200	138	139	145	X	177	178	143	143	161	162	182	X	X	X	134
2BL_2A	164	X	X	179	174	175	X	163	161	161	172	172	141	141	169	170	146	146	125	126	156	156	167	168	209	209	122	122	167	168	179	180	199	X	138	139	145	145	177	178	143	144	161	162	182	X	X	X	133
2BL_2B	164	X	X	179	174	175	162	163	161	161	172	172	141	X	169	170	146	146	125	126	156	156	167	167	209	209	122	122	167	168	X	X	199	200	138	X	145	145	177	X	143	144	161	162	182	183	X	X	134
2BL_4	164	165	179	179	X	175	162	163	160	161	172	172	141	142	169	170	X	X	125	126	156	157	167	168	207	208	123	123	168	168	179	180	199	200	138	X	145	145	178	178	143	144	161	X	182	183	X	X	134
2BL_5	164	164	178	179	175	175	163	164	161	X	172	172	141	142	X	170	146	146	125	126	156	157	167	168	209	209	122	122	168	168	178	179	199	200	138	138	145	145	177	178	143	143	161	161	182	183	X	X	134
2BL_6	164	165	178	179	174	175	163	163	161	162	172	172	141	141	169	170	146	146	126	126	156	157	167	168	208	208	X	123	X	168	179	180	198	199	138	138	144	144	177	X	143	144	161	X	182	182	X	X	134
2BL_7	164	164	178	178	X	175	163	163	160	161	172	174	141	142	169	170	146	147	X	126	156	157	167	168	209	209	123	123	168	168	179	180	200	201	138	138	144	144	177	178	143	143	161	X	182	X	208	X	134
2BL_8	164	165	178	179	X	175	163	163	161	161	172	172	141	142	169	170	146	X	125	126	156	X	167	168	208	X	122	122	167	168	179	179	197	198	138	X	143	144	177	178	143	143	X	161	182	182	X	X	134
2BL_9	164	165	178	178	174	175	162	163	161	161	172	172	141	X	169	170	146	146	124	125	156	157	167	168	208	209	122	123	X	168	179	180	199	200	139	139	144	144	177	178	143	143	160	160	182	183	X	X	134
2BL_10	164	164	178	178	175	175	163	163	160	161	171	172	141	142	169	170	146	146	125	126	156	X	166	167	207	208	122	123	167	168	179	179	X	199	138	X	145	145	177	177	143	X	161	X	182	X	207	X	134
2BL_11	164	164	178	179	174	175	163	163	161	161	172	172	141	142	X	169	146	X	125	126	156	X	167	168	208	208	122	122	167	X	178	179	199	200	138	139	144	X	177	X	143	144	X	162	182	182	X	X	134
2BL_12	164	165	178	X	175	175	163	163	161	161	173	173	141	142	170	170	146	X	125	126	156	157	167	167	X	208	121	122	167	168	179	180	199	199	138	138	144	145	177	178	143	143	161	161	X	182	X	X	134
2BR_1A	164	165	178	178	175	175	163	163	161	X	172	172	141	141	169	170	146	X	126	126	156	157	167	168	X	208	122	123	167	168	179	179	199	200	138	139	145	145	177	178	143	144	161	162	181	181	208	209	134
2BR_1B	X	165	178	178	175	175	163	163	161	X	172	172	X	141	169	170	146	X	126	126	156	157	167	168	208	208	122	123	167	168	179	X	199	200	138	X	145	145	177	178	143	144	161	162	181	181	208	209	134
2BR_3A	164	X	179	179	175	X	163	163	161	162	172	172	X	142	170	X	146	X	125	126	156	157	167	168	208	208	123	123	168	168	179	180	199	199	138	139	144	145	178	178	143	144	161	X	182	183	209	209	134
2BR_3B	164	X	179	179	X	175	162	163	161	162	172	172	X	142	170	171	146	146	X	126	156	157	167	168	208	208	123	123	168	168	179	180	198	X	138	139	144	X	177	177	143	144	161	X	182	X	209	209	134
2BR_4	164	165	178	178	175	175	162	163	161	X	172	172	140	141	169	170	146	146	X	126	156	157	167	168	207	208	122	123	167	168	179	179	199	200	138	138	145	145	177	X	143	X	161	X	181	181	208	208	134
2BR_5	164	X	179	179	174	174	163	163	161	162	172	172	141	142	170	X	146	X	125	125	156	157	167	168	208	208	123	123	167	168	179	180	199	200	138	138	144	X	178	178	143	144	161	162	182	182	208	209	134
2BR_6	164	165	X	179	174	175	163	163	161	X	171	172	141	142	169	170	146	146	125	126	156	157	167	167	208	209	122	123	167	168	179	180	200	200	138	138	X	145	177	178	143	143	161	X	182	182	208	X	134
2BR_7	164	165	178	X	175	175	162	163	161	162	172	172	141	142	169	170	146	X	126	126	156	157	167	168	209	209	122	122	168	168	179	180	X	200	138	X	145	145	177	178	144	144	162	162	182	X	208	209	134
2BR_8	164	165	178	179	174	175	162	163	162	162	X	172	141	142	X	170	146	146	126	126	156	157	X	167	207	208	122	122	X	168	179	180	200	X	137	138	144	145	177	178	143	144	161	X	182	183	208	209	134
2BR_9	164	165	178	178	175	175	162	163	161	161	171	171	141	141	X	170	146	146	125	126	156	157	167	167	208	208	122	X	167	168	179	180	200	200	X	138	143	144	177	177	143	143	161	X	182	X	X	209	134
2BR_10	164	164	179	179	175	175	163	163	161	X	171	172	141	142	169	170	146	147	125	X	156	157	167	168	X	207	122	123	167	168	179	180	198	199	138	139	145	X	177	178	143	143	161	X	182	183	208	208	X
2BR_11	164	X	178	179	175	175	163	163	161	162	172	172	141	142	169	170	146	146	125	126	156	157	167	168	208	208	122	123	167	168	179	180	198	199	138	139	145	145	177	177	143	143	161	161	182	X	X	X	134
2BR_12	164	165	178	178	X	175	163	163	161	162	171	171	141	142	169	170	146	X	125	126	156	157	X	167	208	209	122	122	167	168	179	180	199	199	138	139	145	145	177	X	143	144	161	162	182	183	208	X	X
2BR_13	164	X	178	179	175	175	162	163	X	161	172	172	141	141	169	170	146	146	125	126	156	157	167	167	207	208	123	123	167	168	179	180	199	199	138	X	X	145	176	177	143	144	161	162	182	183	X	X	134
2Chest	X	165	179	179	175	175	163	163	161	162	172	172	X	142	169	170	146	X	126	126	156	157	167	168	209	209	123	123	X	168	179	180	200	200	138	139	145	145	178	178	143	144	X	162	182	183	209	209	134
2FL_1A	X	165	179	180	174	175	163	164	161	162	172	172	141	142	169	170	146	146	X	126	156	157	167	168	206	207	123	123	168	168	179	180	200	201	138	139	144	145	177	178	143	144	161	X	182	183	X	X	134
2FL_1B	164	165	179	180	174	175	163	164	161	162	172	172	141	142	169	170	146	X	X	126	156	157	167	168	207	X	123	123	168	168	179	180	200	201	138	139	144	X	177	178	143	144	161	X	182	183	209	209	134
2FL_3	163	166	179	179	174	175	163	163	161	162	172	172	X	142	170	X	146	146	126	126	156	157	X	167	207	208	123	123	168	168	180	180	198	199	138	139	145	145	177	178	143	143	161	X	182	183	X	X	134
2FL_4	X	164	178	179	173	175	162	162	161	161	172	172	141	142	169	170	145	146	125	126	156	X	167	167	208	208	122	123	167	168	179	179	198	199	138	138	142	144	X	177	143	144	X	161	181	182	208	208	134
2FL_5	X	165	178	178	175	175	163	163	161	162	172	172	141	142	169	170	146	147	126	126	156	157	167	167	207	207	123	123	167	167	179	180	200	X	138	139	145	145	X	178	143	144	161	161	182	183	208	X	134
2FL_7	X	165	178	179	175	175	163	163	161	161	172	172	141	142	169	170	146	X	X	126	156	157	167	168	208	209	122	122	168	168	179	180	199	200	138	139	145	145	X	178	143	144	X	162	182	182	209	209	134
2FL_8	164	165	179	179	175	175	162	163	161	162	172	172	141	142	170	170	146	X	126	126	156	157	167	168	209	209	122	123	168	168	180	180	197	198	138	139	145	145	177	177	143	144	X	162	182	183	208	209	134
2FL_9	164	164	179	180	175	175	163	163	161	161	172	172	141	142	169	170	146	146	126	126	156	157	167	167	208	208	123	123	167	168	180	180	199	200	138	139	144	145	X	178	143	144	161	162	182	182	209	209	134
2FL_10	164	166	178	178	X	175	163	163	161	X	172	172	141	142	X	169	146	146	X	X	156	157	167	167	X	209	123	123	168	168	179	X	200	201	138	139	144	X	177	178	143	144	161	X	182	183	X	209	134
2FL_11	164	164	177	179	175	175	163	163	161	162	172	172	141	141	169	X	146	147	126	X	156	157	166	167	207	X	123	123	167	168	179	180	X	201	138	139	145	145	177	177	143	144	161	162	182	182	208	X	134
2FL_12	164	165	X	179	X	175	163	164	161	161	172	172	141	142	169	170	145	146	126	126	156	157	X	167	208	209	122	122	167	168	179	180	199	199	138	138	X	145	177	178	143	144	161	162	182	182	208	209	133
2FR_1	165	165	X	179	175	X	163	163	161	162	172	172	141	142	169	X	146	146	125	125	156	157	X	167	X	209	121	122	168	168	179	180	X	201	138	138	145	146	177	X	143	143	161	162	181	181	208	209	134
2FR_1A	164	164	179	179	175	175	163	163	161	162	172	172	X	142	169	170	146	147	126	126	156	X	166	166	208	208	123	123	168	168	179	X	X	200	138	139	145	145	177	177	143	X	161	162	182	182	208	209	134
2FR_1B	164	164	179	179	175	175	163	163	161	162	171	172	X	142	169	170	146	147	126	126	156	157	166	166	208	208	123	123	168	168	179	X	200	200	138	139	145	145	177	177	143	X	161	162	182	182	208	209	134
2FR_2A	164	164	178	178	175	176	163	163	161	161	172	172	142	142	169	170	146	146	126	126	156	157	167	168	208	209	122	123	168	168	X	180	200	X	138	139	144	X	177	178	X	144	161	162	182	183	209	209	134
2FR_2B	164	164	178	178	175	176	163	163	161	161	172	172	142	142	169	170	146	X	126	126	156	157	167	168	208	X	122	X	X	168	X	180	200	X	138	139	144	X	X	178	X	144	161	162	182	183	209	209	134
2FR_4	164	165	179	179	175	175	163	163	161	162	172	172	141	142	X	169	146	146	126	126	X	X	167	168	208	209	123	123	167	168	X	180	X	200	138	139	145	145	177	X	143	144	161	161	182	183	X	209	134
2FR_5	164	164	178	179	175	175	X	X	160	161	172	172	141	X	169	170	146	X	126	126	156	157	167	167	208	208	121	122	167	168	178	179	200	201	138	139	145	145	177	178	143	144	161	162	181	182	208	209	134
2FR_6	X	165	178	179	175	X	163	163	161	162	172	X	X	141	X	169	146	X	126	126	156	157	167	168	208	208	123	123	168	168	179	180	200	200	138	139	145	145	178	178	143	143	161	162	182	183	X	X	134
2FR_7	X	165	X	179	175	176	163	163	161	X	172	172	141	142	X	169	146	147	126	126	156	157	167	168	207	208	122	123	168	168	179	180	X	200	138	139	145	145	177	178	143	144	161	X	182	182	209	209	134
2FR_8	164	165	178	179	174	175	X	163	161	162	172	172	142	142	169	170	146	147	125	126	156	157	167	168	209	209	123	123	167	167	179	180	199	200	138	139	144	144	178	178	143	144	161	162	182	182	208	208	134
2FR_9	X	165	178	178	175	175	163	164	161	162	171	172	141	142	169	170	146	147	126	126	156	157	167	168	208	208	122	X	168	168	X	180	200	201	138	139	145	146	178	178	143	144	162	162	182	182	209	209	134
2FR_10	164	165	178	179	174	175	163	163	162	162	172	172	141	X	169	170	146	146	125	126	156	157	167	168	X	208	122	122	167	167	X	180	X	200	138	X	144	145	177	178	143	144	162	162	182	183	X	X	134
2FR_11	164	165	177	179	174	175	163	163	161	162	172	172	141	142	169	170	146	147	126	126	156	157	167	167	208	209	122	122	167	168	179	179	199	200	138	139	144	144	178	X	143	144	162	162	182	183	X	X	134
2Hand	X	165	179	179	175	175	163	163	161	162	172	172	141	142	169	170	146	X	126	126	156	157	167	168	X	209	123	123	X	X	179	180	200	200	138	139	145	145	178	178	143	144	162	162	182	183	X	209	134
2KL_2A	164	165	179	179	175	175	163	163	161	162	172	172	X	142	169	170	X	146	126	126	156	157	167	168	X	209	123	123	168	168	180	180	200	200	138	139	145	145	177	178	143	143	X	162	182	183	X	209	134
2KL_2B	164	165	179	180	175	175	163	163	161	162	172	172	X	142	169	170	X	146	126	126	156	157	167	X	208	209	123	123	167	168	180	180	200	200	138	138	145	145	177	178	143	143	X	162	182	X	208	209	134
2KL_3	164	165	178	178	175	175	163	164	161	162	172	172	141	142	168	X	146	X	125	126	156	157	167	168	208	209	122	X	167	168	179	180	200	200	138	139	144	X	177	X	143	144	161	161	182	183	209	209	134
2KL_4	164	165	178	179	175	175	163	164	161	162	172	172	X	142	169	170	146	X	126	126	156	157	167	168	208	208	123	123	X	168	179	180	199	200	138	138	145	146	178	178	143	X	161	162	X	183	208	209	134
2KL_5	164	165	178	178	174	175	163	163	162	162	172	172	141	142	169	170	146	X	126	126	156	157	167	167	208	209	123	123	168	168	179	180	199	X	X	138	144	144	177	178	143	143	X	162	182	183	X	X	134
2KL_6	X	165	179	179	174	175	163	163	161	162	172	172	X	142	169	170	146	147	125	126	156	157	167	168	208	209	123	123	X	X	X	180	199	199	138	139	145	145	177	177	143	144	161	X	182	183	208	209	133
2KL_7	165	165	178	179	174	174	163	163	161	X	172	172	X	142	170	170	146	X	125	126	156	157	X	167	208	209	122	122	167	168	179	180	199	200	138	139	145	145	177	177	143	144	161	162	182	X	X	209	134
2KL_8	X	165	X	179	175	176	X	163	161	162	172	172	X	142	169	170	146	147	126	126	156	157	167	168	209	209	122	X	168	168	179	X	199	199	138	139	144	145	177	X	143	143	161	162	182	183	208	209	134
2KL_9	164	164	178	178	174	175	163	163	161	X	172	172	141	142	X	169	146	X	124	125	156	157	167	168	208	209	X	123	167	168	X	180	199	199	138	X	144	145	X	178	143	143	161	X	181	181	208	208	134
2KR_1A	164	164	178	178	175	175	163	163	161	162	172	172	X	142	170	171	146	146	126	126	156	157	167	167	208	208	123	123	X	168	179	180	199	199	138	139	143	143	X	177	143	144	X	161	182	182	X	X	134
2KR_1B	163	164	178	178	175	175	163	163	161	162	172	172	X	142	170	171	146	X	126	126	156	157	167	167	208	208	123	123	168	168	X	180	199	199	138	139	143	X	177	178	143	144	161	162	182	182	X	X	134
2KR_2A	165	165	179	179	175	175	163	163	161	162	172	172	141	141	169	170	146	147	126	126	156	156	167	168	207	207	123	123	168	168	179	180	199	200	X	138	145	146	177	177	X	144	161	162	182	183	209	209	134
2KR_2B	165	165	179	179	175	175	163	163	161	162	172	172	141	142	169	170	146	147	126	126	156	156	167	168	207	207	122	123	168	168	179	180	199	199	X	138	145	X	177	177	X	144	161	162	182	183	209	209	134
2KR_3	165	165	179	179	175	175	163	164	161	162	172	172	141	142	169	170	146	146	125	126	156	157	167	168	X	209	122	X	168	168	X	180	200	201	138	139	145	145	178	178	X	144	161	X	X	183	209	209	134
2KR_4	164	165	179	179	175	175	163	163	161	X	172	172	141	142	X	170	146	147	126	126	156	157	167	168	209	209	123	123	X	168	X	180	200	201	138	139	145	145	178	178	143	144	162	162	182	183	209	209	134
2KR_5	X	165	179	179	175	175	X	163	161	X	171	X	141	X	X	169	145	145	126	126	156	157	167	168	208	209	X	123	168	168	179	X	200	200	138	139	145	145	177	X	143	144	X	162	182	183	208	209	134
2KR_7	163	164	178	179	175	175	162	163	162	162	172	172	X	141	X	170	146	X	126	126	156	157	167	167	209	209	123	123	167	168	179	180	199	200	138	138	144	X	177	X	143	143	161	162	182	X	207	208	134
2KR_8	165	165	179	179	175	175	162	163	X	161	172	172	141	142	170	X	146	X	126	126	156	157	167	168	X	209	122	123	168	168	179	180	X	200	137	138	145	145	178	178	143	143	161	X	182	182	X	209	134
2KR_9	164	165	178	178	175	175	162	162	161	161	172	172	X	142	X	169	146	147	125	126	156	157	167	168	209	209	123	123	X	168	179	180	199	200	139	139	145	145	178	178	143	144	161	162	182	183	X	X	133
2KR_10	164	165	179	179	175	175	162	163	162	X	172	172	142	142	169	170	146	147	126	126	156	157	167	168	209	209	122	123	168	168	179	180	200	200	138	139	145	145	177	178	143	144	X	161	182	183	209	209	133
2KR_11	164	164	178	178	175	175	162	163	160	161	172	172	141	142	169	170	146	147	125	126	156	156	167	X	209	209	122	123	167	168	179	180	200	200	138	139	145	145	177	178	143	144	161	162	182	183	208	209	134
2KR_12	X	165	178	178	174	174	162	163	161	162	172	172	141	142	X	170	146	147	125	126	156	157	167	168	209	209	122	X	X	X	179	180	196	196	138	139	145	145	177	178	143	X	X	162	182	183	208	209	134
2ML_F_1B	X	165	178	179	174	174	163	163	161	162	171	173	141	142	169	170	146	146	125	126	156	157	167	168	208	208	122	122	167	168	179	180	200	200	138	139	143	X	177	178	143	144	X	162	182	182	208	209	134
2ML_F_6	X	165	179	179	175	175	162	162	161	162	172	172	141	142	169	170	146	146	126	126	156	157	167	168	208	208	123	123	168	168	179	180	200	X	138	139	144	X	177	X	143	144	161	X	182	183	209	209	134
2ML_F_7	164	164	179	180	175	175	X	163	160	160	172	172	141	142	169	170	X	146	126	126	156	156	167	168	208	X	122	123	168	168	179	180	200	201	X	138	145	X	178	178	143	X	161	161	182	183	209	209	134
2ML_F_9A	X	165	178	179	175	175	163	163	161	162	172	172	X	142	169	170	146	147	125	126	156	157	167	168	208	209	123	123	168	168	179	180	200	X	139	X	145	145	178	178	143	144	162	X	182	183	209	209	134
2ML_F_9B	164	165	X	179	175	X	163	163	161	162	172	172	X	142	169	170	146	147	125	126	156	157	167	168	208	209	123	123	X	168	179	180	200	201	139	X	145	145	178	178	143	144	162	163	182	183	208	209	X
2ML_F_10	164	165	178	179	174	175	163	164	161	162	172	172	X	142	169	170	146	X	X	126	156	157	168	168	208	208	121	122	168	168	179	X	197	198	138	139	145	145	177	178	143	144	161	162	182	183	X	X	134
2ML_my_1	164	165	X	179	175	X	162	163	161	162	172	172	141	142	169	170	146	X	126	126	156	157	167	168	209	209	123	123	168	168	179	180	201	201	X	138	144	144	178	178	143	143	161	162	182	182	X	X	134
2ML_my_4	164	164	178	179	X	X	163	163	X	161	172	172	X	142	169	170	145	146	126	126	156	157	167	168	208	209	122	123	167	X	X	180	200	200	138	138	145	145	178	178	143	144	162	162	182	182	X	X	134
2ML_my_10	164	164	179	179	174	175	162	162	161	X	172	172	X	142	169	170	146	X	125	126	156	157	167	168	208	209	122	122	168	168	179	180	200	X	138	139	145	145	177	178	143	144	161	162	182	183	X	X	134
2ML_my_11	164	164	179	179	175	X	163	163	160	160	173	173	141	142	169	170	X	146	126	126	156	157	167	168	208	209	123	123	166	167	X	180	X	200	X	138	145	145	178	178	143	144	161	162	182	183	X	X	134
2ML_my_S1	X	165	178	178	175	175	162	163	161	162	172	172	141	142	168	169	146	146	126	126	156	157	167	167	208	208	123	123	167	168	179	X	200	201	139	139	144	145	178	178	143	144	162	162	182	183	X	X	134
2ML_my_SA	164	165	179	179	175	176	162	163	161	162	172	172	141	142	169	170	146	147	125	126	156	157	167	167	208	209	123	123	168	168	178	179	199	199	139	139	145	145	177	X	143	143	162	162	182	183	208	209	133
2ML_my_SB	165	165	179	179	175	176	162	163	161	161	172	172	141	142	169	170	146	X	125	126	156	157	X	167	208	208	122	123	168	168	178	179	200	200	139	X	145	145	177	178	143	144	162	162	182	183	209	209	133
2MR_F_1A	X	165	179	179	175	X	163	163	161	X	172	172	X	142	169	170	146	X	126	126	156	157	168	168	208	209	123	123	167	X	X	180	199	200	138	138	145	145	177	178	143	144	160	161	182	183	X	X	134
2MR_F_1B	X	165	178	179	175	175	163	163	161	161	172	172	141	142	X	170	146	146	126	126	156	157	X	168	X	209	122	122	167	168	179	180	200	200	138	139	145	145	177	178	143	144	161	161	182	183	X	X	134
2MR_F_3	X	165	X	179	175	175	163	163	161	162	172	174	X	142	169	170	146	146	126	126	156	157	167	168	208	208	122	123	167	168	179	X	199	200	138	139	145	145	177	177	143	143	161	162	182	183	X	X	134
2MR_F_6	164	165	X	179	175	X	162	163	161	161	172	174	X	142	169	170	146	X	125	126	156	157	168	168	208	209	123	123	168	168	179	180	200	201	138	139	145	146	178	178	143	144	161	162	182	182	X	X	134
2MR_F_7	164	164	179	179	174	174	163	164	161	162	172	174	X	142	170	171	146	147	125	126	156	157	X	168	208	209	122	123	168	168	X	180	200	200	X	138	144	145	177	178	143	144	161	161	182	183	209	209	134
2MR_F_12	164	164	178	179	175	175	X	163	161	161	172	172	X	142	169	170	X	146	125	126	156	157	167	168	208	209	122	122	167	168	179	X	X	201	138	139	145	145	177	177	143	144	X	162	182	183	X	209	134
2MR_F_14	164	X	179	179	174	175	X	163	161	162	171	173	141	142	169	170	X	146	125	126	156	157	167	168	209	209	122	X	168	168	177	180	199	200	138	139	145	145	178	178	143	144	X	162	182	183	X	209	134
2MR_my_2	X	165	178	178	175	X	163	163	X	162	172	172	141	142	169	170	146	X	125	126	156	X	167	167	X	209	122	122	168	168	179	179	199	200	138	139	145	145	177	178	142	X	161	162	X	182	208	209	134
2MR_my_6A	X	165	178	178	175	175	163	163	161	162	172	172	141	142	170	171	146	146	126	126	156	157	168	169	X	208	123	123	X	168	178	180	200	X	138	138	145	145	X	178	143	144	161	161	182	183	208	209	134
2MR_my_6B	164	X	178	178	175	175	163	163	161	162	172	173	141	141	170	171	146	146	126	126	156	157	168	169	208	208	123	123	X	168	X	180	200	200	138	138	145	145	177	178	143	144	161	X	182	183	208	209	134
2MR_my_12	164	165	179	179	174	175	163	163	161	X	171	173	141	141	169	170	146	146	125	126	156	157	167	168	209	209	122	123	167	168	179	180	199	200	138	138	145	145	X	178	143	143	161	162	182	183	208	209	134
2MR_my_13	164	165	178	178	175	175	162	X	161	161	172	172	141	142	169	170	146	X	126	126	156	157	167	168	208	209	X	123	X	168	179	180	198	X	138	X	144	X	177	178	143	144	161	162	182	183	208	X	134
2MR_my_14	164	165	179	179	175	175	163	163	161	162	171	172	X	142	169	169	146	146	126	126	156	X	167	168	208	209	122	122	168	168	179	180	200	200	X	138	145	145	177	178	143	144	161	X	182	183	208	209	134
2MR_my_15	164	165	179	179	175	175	163	164	161	162	171	172	141	141	X	169	146	147	125	126	156	157	167	168	208	208	123	123	X	168	X	180	200	200	138	139	144	144	X	178	143	144	161	161	182	X	X	209	134
2Tail	X	165	179	179	175	175	163	163	161	162	172	172	X	142	169	170	146	X	126	126	156	157	167	168	209	209	123	123	X	168	X	180	200	X	138	139	145	145	178	178	143	144	X	162	182	183	209	209	134
2Zygote	164	165	179	179	175	175	163	163	161	162	172	172	141	142	169	170	146	146	126	126	156	157	167	168	208	209	123	123	168	168	179	180	199	200	138	139	145	145	177	178	143	144	161	162	182	183	208	209	134
[truncated: 163 more columns]

## Sheet: Groups
2BL_1A	Left Vascular Endothelium
2BL_1B	Left Vascular Endothelium
2BL_2A	Left Vascular Endothelium
2BL_2B	Left Vascular Endothelium
2BL_4	Left Vascular Endothelium
2BL_5	Left Vascular Endothelium
2BL_6	Left Vascular Endothelium
2BL_7	Left Vascular Endothelium
2BL_8	Left Vascular Endothelium
2BL_9	Left Vascular Endothelium
2BL_10	Left Vascular Endothelium
2BL_11	Left Vascular Endothelium
2BL_12	Left Vascular Endothelium
2BR_1A	Right Vascular Endothelium
2BR_1B	Right Vascular Endothelium
2BR_3A	Right Vascular Endothelium
2BR_3B	Right Vascular Endothelium
2BR_4	Right Vascular Endothelium
2BR_5	Right Vascular Endothelium
2BR_6	Right Vascular Endothelium
2BR_7	Right Vascular Endothelium
2BR_8	Right Vascular Endothelium
2BR_9	Right Vascular Endothelium
2BR_10	Right Vascular Endothelium
2BR_11	Right Vascular Endothelium
2BR_12	Right Vascular Endothelium
2BR_13	Right Vascular Endothelium
2Chest	Chest
2FL_1A	Left Pre-adipocytes
2FL_1B	Left Pre-adipocytes
2FL_3	Left Pre-adipocytes
2FL_4	Left Pre-adipocytes
2FL_5	Left Pre-adipocytes
2FL_7	Left Pre-adipocytes
2FL_8	Left Pre-adipocytes
2FL_9	Left Pre-adipocytes
2FL_10	Left Pre-adipocytes
2FL_11	Left Pre-adipocytes
2FL_12	Left Pre-adipocytes
2FR_1	Right Pre-adipocytes
2FR_1A	Right Pre-adipocytes
2FR_1B	Right Pre-adipocytes
2FR_2A	Right Pre-adipocytes
2FR_2B	Right Pre-adipocytes
2FR_4	Right Pre-adipocytes
2FR_5	Right Pre-adipocytes
2FR_6	Right Pre-adipocytes
2FR_7	Right Pre-adipocytes
2FR_8	Right Pre-adipocytes
2FR_9	Right Pre-adipocytes
2FR_10	Right Pre-adipocytes
2FR_11	Right Pre-adipocytes
2Hand	Zygote Group
2KL_2A	Left Kidney Podocytes
2KL_2B	Left Kidney Podocytes
2KL_3	Left Kidney Podocytes
2KL_4	Left Kidney Fibroblasts
2KL_5	Left Kidney Podocytes
2KL_6	Left Kidney Fibroblasts
2KL_7	Left Kidney Podocytes
2KL_8	Left Kidney Fibroblasts
2KL_9	Left Kidney Podocytes
2KR_1A	Right Kidney Fibroblasts
2KR_1B	Right Kidney Fibroblasts
2KR_2A	Right Kidney Podocytes
2KR_2B	Right Kidney Podocytes
2KR_3	Right Kidney Podocytes
2KR_4	Right Kidney Podocytes
2KR_5	Right Kidney Fibroblasts
2KR_7	Right Kidney Fibroblasts
2KR_8	Right Kidney Podocytes
2KR_9	Right Kidney Podocytes
2KR_10	Right Kidney Fibroblasts
2KR_11	Right Kidney Podocytes
2KR_12	Right Kidney Fibroblasts
2ML_F_1B	Left Fibroblasts
2ML_F_6	Left Fibroblasts
2ML_F_7	Left Fibroblasts
2ML_F_9A	Left Fibroblasts
2ML_F_9B	Left Fibroblasts
2ML_F_10	Left Fibroblasts
2ML_my_1	Left Fibroblasts
2ML_my_4	Left Fibroblasts
2ML_my_10	Left Fibroblasts
2ML_my_11	Left Fibroblasts
2ML_my_S1	Left Myoblasts
2ML_my_SA	Left Myoblasts
2ML_my_SB	Left Myoblasts
2MR_F_1A	Right Fibroblasts
2MR_F_1B	Right Fibroblasts
2MR_F_3	Right Fibroblasts
2MR_F_6	Right Fibroblasts
2MR_F_7	Right Fibroblasts
2MR_F_12	Right Fibroblasts
2MR_F_14	Right Fibroblasts
2MR_my_2	Right Fibroblasts
2MR_my_6A	Right Fibroblasts
2MR_my_6B	Right Fibroblasts
2MR_my_12	Right Fibroblasts
2MR_my_13	Right Fibroblasts
2MR_my_14	Right Fibroblasts
2MR_my_15	Right Fibroblasts
2Tail	Zygote Group
2Zygote
