# Supplementary material for: Use of somatic mutations to quantify random contributions to mouse development
Source: BMC Genomics. 2013 Jan 18;14:39. doi: 10.1186/1471-2164-14-39 (PMC3564904; doi:10.1186/1471-2164-14-39)
Supplement: Additional file 4 — Table S4. Mutation frequency among clonal isolates in vitro. [file 1471-2164-14-39-S4.xlsx]

## Sheet: Sheet1
		Muscle Fibroblast	Preadipocyte
	Numbers of Mutant Alleles	Count	Count
Mouse 1	1	7	11
	2	38	58
	3	55	41
	4	17	12
	5	8	3
Mouse 2	1	6	1
	2	33	38
	3	42	52
	4	20	13
	5	7	5
	6	1	0
