# Supplementary material for: Use of somatic mutations to quantify random contributions to mouse development
Source: BMC Genomics. 2013 Jan 18;14:39. doi: 10.1186/1471-2164-14-39 (PMC3564904; doi:10.1186/1471-2164-14-39)
Supplement: Additional file 5 — Table S5. Genotype data supporting Supplemental Table 5. [file 1471-2164-14-39-S5.xlsx]

## Sheet: 11-65
	41		42		1668		313		570		1564		1258		1610		1724		1810		1716		1808		1846		1800		1722		1770		1840		1778		1750		1798		1748		1752		1760		1792		1812
C1_1	151	152	173	174	147	148	164	164	151	152	141	141	169	169	199	199	164	165	179	179	140	140	147	147	168	169	178	178	121	121	146	146	153	154	151	151	144	144	175	176	163	164	161	162	172	172	141	142	169
C1_2	151	152	174	174	147	148	164	164	151	152	141	141	169	169	199	200	164	165	178	178	139	140	147	147	168	169	178	178	121	121	146	147	153	154	151	151	143	143	175	176	163	163	161	161	172	172	141	142	169
C1_3	151	152	174	174	147	148	164	164	X	X	141	141	169	169	199	199	164	165	178	179	X	X	147	147	168	169	178	178	121	121	146	147	153	154	150	151	143	143	175	176	163	164	161	162	172	172	141	142	169
C1_6	151	152	174	174	147	148	164	164	151	152	140	140	169	170	199	200	164	165	179	179	139	140	147	147	168	169	178	178	121	121	146	147	154	154	150	151	144	145	X	X	163	163	161	161	172	172	141	142	169
C1_8	151	152	173	174	147	148	164	164	151	152	140	141	169	169	199	199	165	165	X	X	140	140	147	147	169	169	178	178	121	121	147	147	153	154	151	151	143	143	X	X	163	164	161	162	172	172	141	141	169
C1_11	151	152	173	174	147	148	164	164	151	152	141	141	169	169	199	200	165	165	178	179	140	140	147	147	168	169	178	178	120	121	146	147	154	154	150	151	X	X	175	176	163	164	161	162	172	172	141	142	169
C1_14	151	152	174	174	147	148	164	164	151	152	141	141	169	169	199	199	164	165	179	179	140	140	146	147	168	169	178	178	121	121	146	147	153	154	150	151	143	144	175	175	163	164	161	162	172	172	141	142	169
C1_16	151	152	174	174	147	148	164	164	151	152	140	141	169	169	199	199	164	165	178	179	139	140	X	X	168	169	178	178	121	121	146	147	153	154	151	151	144	144	175	175	163	164	161	161	172	172	141	142	169
C1_18	151	152	174	174	147	148	163	164	151	152	140	140	169	170	199	200	164	165	179	179	139	140	147	147	168	169	178	178	121	121	146	146	153	154	150	151	144	145	175	176	163	164	161	161	172	172	141	142	169
C1_19	151	152	174	174	147	147	163	164	151	152	141	141	168	169	199	200	164	165	179	179	140	140	147	147	168	169	177	178	121	121	146	146	153	154	150	151	144	144	175	176	163	164	161	161	172	172	141	142	169
C1_21	151	152	174	174	147	148	163	164	152	152	140	140	169	170	199	199	164	165	179	179	140	140	147	147	168	169	177	178	121	121	146	147	153	154	150	151	144	144	175	175	163	164	161	162	172	172	141	142	170
C1_23	151	152	173	174	147	148	164	164	151	152	141	141	169	169	199	199	164	165	179	179	140	140	147	147	168	169	178	178	121	121	146	147	154	154	150	151	143	143	175	175	163	164	161	162	172	172	141	142	169
C3_2	151	152	174	174	147	148	163	163	151	151	140	141	169	169	198	199	165	166	178	179	139	140	146	147	168	169	178	178	121	121	145	146	154	154	152	152	144	145	175	175	162	163	161	161	172	172	141	142	169
C3_3	151	152	174	174	147	148	163	164	150	151	141	141	169	169	199	200	165	165	178	178	139	140	146	147	168	169	178	178	121	121	145	146	154	154	151	151	144	145	175	175	162	162	161	161	172	172	141	142	169
C3_4	151	152	174	174	147	148	163	163	151	152	140	141	169	169	199	199	165	165	178	179	139	140	146	147	168	169	178	178	121	121	145	146	153	154	151	152	144	145	175	175	162	163	160	160	172	172	142	142	169
C3_6	151	152	173	173	147	148	163	163	X	X	141	141	169	170	198	199	165	165	179	179	140	140	146	146	168	169	177	177	121	121	145	146	153	154	151	152	144	144	175	175	162	163	160	161	172	172	141	142	169
C3_8	151	152	173	174	147	148	164	164	151	152	140	141	169	169	198	199	165	165	179	179	139	140	146	147	168	168	178	178	121	121	145	146	154	154	151	151	144	145	175	175	162	163	160	161	172	172	142	142	169
C3_9	151	151	173	174	147	148	163	164	150	151	141	141	169	169	199	199	164	165	179	179	140	140	147	147	168	169	177	178	121	121	145	146	153	154	151	151	144	145	175	175	162	163	160	160	172	172	142	142	169
C3_11	151	152	173	174	147	148	162	162	151	152	140	141	169	169	198	199	164	165	179	179	139	139	146	147	168	168	178	178	121	121	144	145	154	154	151	151	144	144	175	176	162	163	160	160	172	172	142	142	169
C3_14	151	152	173	174	147	148	163	164	150	151	140	141	169	169	198	199	164	165	179	179	139	140	146	147	168	169	178	178	121	121	145	146	154	154	151	151	144	145	175	176	162	163	160	160	172	172	141	142	169
C3_15	152	152	173	174	147	148	163	164	152	152	140	141	169	169	199	199	165	166	179	179	140	140	146	147	168	168	178	179	121	121	146	146	154	154	151	152	144	145	175	176	163	164	161	161	172	172	142	142	169
C3_18	151	152	173	174	147	148	162	163	151	151	140	141	169	170	199	199	165	165	178	179	139	140	147	147	168	169	178	178	121	121	145	145	153	154	151	151	144	145	174	175	162	163	160	161	172	172	142	142	169
C3_19	151	152	174	174	147	148	163	164	X	X	140	141	169	169	199	200	164	165	178	179	139	140	146	147	167	168	178	178	121	121	145	146	154	154	151	151	144	145	174	175	162	163	160	161	172	172	141	142	170
C3_20	152	152	174	174	X	X	163	163	151	151	140	141	169	169	199	200	164	165	179	179	139	140	146	147	168	169	177	178	X	X	145	146	154	154	151	152	144	145	175	175	163	163	160	160	172	172	142	142	169
C3_21	152	152	173	173	147	148	163	164	151	152	140	141	169	169	198	199	165	166	179	179	140	140	147	147	168	169	177	178	121	121	145	146	153	154	150	151	144	145	175	176	162	163	160	161	171	171	141	142	169
C3_22	151	152	174	174	147	148	163	164	151	152	141	141	169	169	199	200	165	166	179	179	139	140	147	147	168	169	178	179	121	121	145	146	154	154	150	151	144	144	175	175	162	162	159	159	172	172	141	142	169
	1668		313		570		1564		1258		1610		1724		1810		1716		1808		1846		1800		1722		1770		1840		1778		1750		1798		1748		1752		1760		1792		1812		1744		1730
	147	148	163	164	139	140	169	169	169	169	198	198	164	164	178	179	140	140	147	147	168	168	178	179	121	121	147	147	153	153	151	152	144	145	174	175	163	164	161	162	172	172	142	142	169	170	146	146	186
C2_1	147	148	163	163	139	140	169	169	169	170	198	198	164	164	179	179	139	139	146	147	167	168	178	179	121	121	145	146	153	153	150	151	144	144	175	175	162	163	161	162	173	174	142	142	169	170	146	147	185
C2_3	147	148	163	163	139	140	169	169	169	170	198	199	164	164	179	179	139	139	146	146	167	167	178	179	121	121	146	146	153	153	150	151	143	143	175	175	162	163	161	162	173	174	142	142	169	170	146	147	186
C2_4	147	148	162	163	139	140	168	169	169	170	198	198	164	164	179	179	139	139	147	147	167	168	178	179	121	121	146	146	154	154	151	151	144	145	174	175	162	163	161	161	172	173	141	142	169	170	146	147	185
C2_6	147	148	X	X	X	X	169	169	169	170	197	198	164	165	179	179	139	139	146	147	168	168	178	179	121	121	146	146	154	155	150	151	144	144	175	175	162	163	161	162	173	173	142	142	169	170	146	147	186
C2_9	147	148	163	163	139	140	X	X	169	169	197	198	164	165	178	179	139	139	147	147	167	167	178	178	120	120	146	146	X	X	150	151	144	145	174	175	162	163	161	162	172	172	141	142	169	169	146	147	185
C2_11	147	148	163	163	139	140	169	169	169	170	198	198	164	165	179	179	139	140	147	147	167	168	178	178	121	121	146	146	153	153	151	151	144	145	174	175	162	163	161	162	172	173	141	142	169	170	146	146	186
C2_15	147	147	162	163	139	140	169	169	169	170	198	198	164	165	179	179	138	139	147	147	167	168	177	178	121	121	145	146	153	153	151	151	144	145	174	175	162	162	161	162	172	173	141	142	169	170	146	147	185
C2_18	147	148	162	163	139	140	169	169	169	170	197	198	164	165	179	179	139	139	146	147	167	168	178	179	121	121	145	146	152	153	151	151	144	144	X	X	162	163	160	160	172	173	142	142	169	170	146	147	185
C2_21	147	147	163	164	138	139	168	169	169	170	198	198	164	165	177	177	139	140	147	148	168	168	178	179	121	121	146	146	X	X	150	150	144	145	174	175	162	163	161	161	172	173	141	142	169	170	146	146	185
C2_22	147	148	163	163	139	140	169	169	169	170	197	198	164	165	179	179	138	139	148	148	168	168	178	178	121	121	145	146	153	153	150	151	144	145	175	175	162	163	161	162	173	173	142	142	169	170	146	147	186
C2_23	147	148	163	163	139	140	169	169	169	170	198	199	164	165	179	179	140	140	148	148	168	168	178	179	121	121	146	147	153	153	151	151	144	144	174	175	163	163	161	161	172	172	141	141	170	170	146	146	186
C2_24	147	148	164	164	140	141	168	169	169	170	198	199	165	165	X	X	140	140	148	148	167	168	178	178	121	121	146	146	154	154	151	152	145	145	175	175	163	164	161	162	171	171	141	142	169	170	146	146	186
C4_1	147	148	163	164	140	141	168	169	169	170	198	199	164	164	177	177	140	141	147	147	168	169	178	178	121	121	146	146	153	154	150	151	145	145	175	175	163	163	161	161	172	172	141	142	170	170	146	147	186
C4_2	X	X	164	164	140	141	168	169	169	169	198	199	164	165	177	178	140	140	147	147	168	168	177	178	121	121	146	147	154	154	150	151	144	145	175	175	163	164	161	161	172	172	141	142	169	170	146	147	186
C4_5	147	148	164	164	140	141	168	169	169	169	198	199	164	165	177	178	140	140	147	147	168	168	178	178	121	121	146	147	153	154	151	152	144	145	175	175	163	164	161	162	172	172	141	142	169	170	146	146	185
C4_7	147	148	164	164	140	141	168	169	169	170	198	199	164	165	178	178	140	141	147	147	168	168	177	178	121	121	146	146	153	153	151	152	144	145	175	175	163	164	161	162	172	172	141	141	169	170	146	147	186
C4_7	147	148	163	164	141	141	168	169	169	170	198	199	164	165	178	178	139	140	148	148	168	168	178	178	121	121	146	147	154	154	150	151	144	145	175	175	163	164	161	162	173	173	141	142	169	170	146	147	186
C4_8	147	148	163	164	140	141	168	169	169	170	198	199	164	164	177	177	140	140	148	149	168	169	178	178	121	121	146	146	154	154	152	152	144	145	175	175	163	164	161	162	172	172	141	141	169	169	146	147	185
C4_9	147	148	163	164	140	140	X	X	169	169	198	199	164	165	178	178	140	141	148	148	167	168	X	X	121	121	146	147	154	154	151	151	144	145	175	176	163	164	161	161	171	171	141	142	170	170	146	147	186
C4_11	147	148	163	164	140	141	168	169	169	169	198	199	164	165	177	177	140	140	148	148	168	168	178	178	121	121	146	146	153	154	152	152	145	145	175	175	163	164	161	162	172	172	141	142	169	170	146	146	184
C4_12	147	148	163	164	140	141	168	169	169	170	197	198	164	165	177	177	140	140	147	147	168	169	178	178	120	121	145	146	154	154	150	151	144	145	175	175	163	164	161	162	172	172	141	142	169	170	146	146	185
C4_13	147	148	163	163	141	141	168	169	169	170	198	199	164	165	178	178	140	141	147	147	168	168	X	X	121	122	146	147	154	154	151	152	144	145	175	175	163	164	161	162	171	171	141	142	169	170	146	146	186
C4_15	147	148	163	164	140	140	168	169	169	170	197	198	164	165	178	178	140	140	147	147	167	167	178	178	121	121	146	146	153	154	151	151	144	145	175	176	163	163	161	162	171	171	141	142	169	169	146	147	186
[truncated: 201 more columns]
