# Supplementary material for: Use of somatic mutations to quantify random contributions to mouse development
Source: BMC Genomics. 2013 Jan 18;14:39. doi: 10.1186/1471-2164-14-39 (PMC3564904; doi:10.1186/1471-2164-14-39)
Supplement: Additional file 6 — Table S6. Genetic distance data for mouse 1, Microsoft Excel file. [file 1471-2164-14-39-S6.xlsx]

## Sheet: Supplemental Table 6
1B_5	0	0.331606	0.320652	0.427136	0.360825	0.396739	0.353846	0.360406	0.392857	0.375	0.338384	0.292929	0.431472	0.350515	0.373134	0.314433	0.44086	0.406091	0.411168	0.385	0.437186	0.381443	0.35533	0.323077	0.345178	0.314433	0.33	0.34466	0.368159	0.271357	0.359375	0.391534	0.343137	0.32	0.385366	0.359223	0.299492	0.37931	0.353535	0.345	0.365979	0.345178	0.373057	0.360577	0.315534	0.372549	0.40201	0.348259	0.376884
1BL_1A	0.331606	0	0.0643275	0.302703	0.248619	0.288235	0.272222	0.322222	0.25	0.324022	0.228261	0.185792	0.293478	0.226519	0.27957	0.283333	0.372781	0.335165	0.248619	0.344086	0.333333	0.256983	0.287293	0.227778	0.302198	0.3	0.318919	0.315789	0.284946	0.255435	0.274286	0.287356	0.310526	0.297297	0.336842	0.242105	0.298343	0.31383	0.284153	0.248649	0.264045	0.324176	0.308989	0.290155	0.246073	0.26455	0.358696	0.335135	0.311475
1BL_1B	0.320652	0.0643275	0	0.337079	0.27907	0.256098	0.28655	0.325581	0.267442	0.329412	0.267045	0.235632	0.295455	0.254335	0.288136	0.298246	0.355828	0.33908	0.225434	0.346369	0.314286	0.254438	0.296512	0.226744	0.264368	0.263158	0.280899	0.258242	0.282486	0.251429	0.246988	0.26506	0.237569	0.242938	0.353591	0.248619	0.275862	0.268156	0.293103	0.265537	0.28655	0.346821	0.327485	0.27027	0.236264	0.277778	0.340909	0.292135	0.291429
1BL_2B	0.427136	0.302703	0.337079	0	0.319149	0.32	0.324324	0.327957	0.297297	0.266304	0.275132	0.276596	0.31746	0.31016	0.324607	0.367568	0.367816	0.342246	0.326203	0.418848	0.379679	0.338798	0.38172	0.313514	0.320856	0.367568	0.387435	0.358974	0.418848	0.319149	0.35	0.441341	0.369231	0.378947	0.360825	0.369231	0.347594	0.326425	0.329787	0.348958	0.335165	0.368984	0.377049	0.416244	0.323077	0.373057	0.351064	0.413613	0.398936
1BL_3	0.360825	0.248619	0.27907	0.319149	0	0.292398	0.254144	0.318681	0.265193	0.298343	0.27027	0.183784	0.256684	0.240437	0.255319	0.331492	0.385965	0.271739	0.291209	0.278075	0.298913	0.307263	0.269231	0.313187	0.320652	0.318681	0.349462	0.298429	0.352941	0.255435	0.301136	0.350282	0.340314	0.344086	0.315789	0.303665	0.285714	0.343915	0.336957	0.308511	0.254237	0.311475	0.348315	0.34715	0.282723	0.312169	0.326087	0.327957	0.358696
1BL_4	0.396739	0.288235	0.256098	0.32	0.292398	0	0.263158	0.368421	0.27907	0.3	0.32	0.241379	0.262857	0.317647	0.273743	0.347059	0.447205	0.342857	0.260116	0.40678	0.301136	0.254438	0.302326	0.300578	0.337143	0.319767	0.331429	0.340659	0.333333	0.314286	0.325301	0.373494	0.333333	0.306818	0.325967	0.287293	0.258621	0.301676	0.310345	0.318182	0.289941	0.304598	0.335294	0.335135	0.306011	0.298343	0.355932	0.355932	0.33908
1BL_7	0.353846	0.272222	0.28655	0.324324	0.254144	0.263158	0	0.266304	0.230769	0.270718	0.26738	0.2	0.27027	0.265193	0.308511	0.353591	0.402299	0.342391	0.298913	0.363636	0.362162	0.270718	0.311475	0.31694	0.380435	0.281768	0.283422	0.3125	0.351064	0.286486	0.322034	0.322034	0.366492	0.336898	0.319372	0.291667	0.26087	0.315789	0.264865	0.294118	0.294444	0.320652	0.312849	0.335052	0.270833	0.284211	0.302703	0.336898	0.318919
1BL_8	0.360406	0.322222	0.325581	0.327957	0.318681	0.368421	0.266304	0	0.26776	0.27933	0.236559	0.231183	0.308108	0.254144	0.291005	0.302198	0.393064	0.32973	0.308108	0.356383	0.327957	0.327778	0.284153	0.302198	0.277174	0.335165	0.333333	0.286458	0.31746	0.308108	0.288136	0.348315	0.34555	0.335106	0.324607	0.296875	0.264865	0.373684	0.290323	0.287234	0.305556	0.333333	0.325843	0.329897	0.296875	0.305263	0.360215	0.28877	0.299465
1BL_9	0.392857	0.25	0.267442	0.297297	0.265193	0.27907	0.230769	0.26776	0	0.301676	0.205405	0.189189	0.266304	0.270718	0.271277	0.298343	0.412791	0.304348	0.262295	0.299465	0.255435	0.25	0.284153	0.241758	0.281081	0.259669	0.258065	0.296875	0.281915	0.227027	0.286517	0.310734	0.298429	0.28877	0.303665	0.239583	0.311475	0.310526	0.210811	0.224599	0.224719	0.277174	0.292135	0.273196	0.255208	0.284211	0.318919	0.299465	0.302703
1BL_11	0.375	0.324022	0.329412	0.266304	0.298343	0.3	0.270718	0.27933	0.301676	0	0.266304	0.233696	0.311828	0.312849	0.347594	0.374302	0.452941	0.304348	0.3	0.408602	0.414365	0.350282	0.342541	0.331492	0.404372	0.379121	0.380435	0.386243	0.397849	0.32967	0.36	0.404624	0.402116	0.418478	0.391534	0.37037	0.383333	0.398936	0.346154	0.358696	0.301136	0.387978	0.417143	0.439791	0.338624	0.374332	0.412088	0.38587	0.417582
1BL_14	0.338384	0.228261	0.267045	0.275132	0.27027	0.32	0.26738	0.236559	0.205405	0.266304	0	0.190476	0.281915	0.271739	0.293194	0.277174	0.333333	0.297872	0.294118	0.303665	0.354497	0.277174	0.271277	0.274194	0.256684	0.297297	0.301587	0.297436	0.331606	0.275132	0.265193	0.337017	0.273196	0.282723	0.295918	0.270408	0.258065	0.350515	0.26455	0.263158	0.300546	0.338624	0.285714	0.279188	0.27551	0.300518	0.324468	0.298429	0.303191
1BL_15	0.292929	0.185792	0.235632	0.276596	0.183784	0.241379	0.2	0.231183	0.189189	0.233696	0.190476	0	0.228723	0.211957	0.225131	0.298913	0.357955	0.258065	0.254054	0.322751	0.271277	0.274725	0.2	0.27027	0.28877	0.291892	0.306878	0.298969	0.287958	0.187166	0.256983	0.329609	0.300518	0.289474	0.259067	0.201031	0.264865	0.328125	0.25	0.222222	0.205556	0.294118	0.305556	0.311224	0.257732	0.255208	0.319149	0.259259	0.281915
1BL_17	0.431472	0.293478	0.295455	0.31746	0.256684	0.262857	0.27027	0.308108	0.266304	0.311828	0.281915	0.228723	0	0.288043	0.338542	0.326087	0.396552	0.326203	0.318919	0.4	0.365591	0.296703	0.306452	0.392473	0.388298	0.370968	0.386243	0.376289	0.357895	0.278075	0.335196	0.398876	0.391753	0.402116	0.336788	0.293814	0.372973	0.385417	0.358289	0.301587	0.294444	0.294118	0.368132	0.418367	0.298969	0.3125	0.374332	0.389474	0.368984
1BR_1A	0.350515	0.226519	0.254335	0.31016	0.240437	0.317647	0.265193	0.254144	0.270718	0.312849	0.271739	0.211957	0.288043	0	0.278075	0.292818	0.405882	0.338798	0.292818	0.344086	0.344262	0.314607	0.269231	0.265193	0.377049	0.305556	0.317204	0.340314	0.354839	0.293478	0.232955	0.371429	0.347368	0.324324	0.294737	0.305263	0.325967	0.37766	0.306011	0.304813	0.301136	0.360656	0.350282	0.375	0.26178	0.31383	0.398907	0.349462	0.311475
1BR_1B	0.373134	0.27957	0.288136	0.324607	0.255319	0.273743	0.308511	0.291005	0.271277	0.347594	0.293194	0.225131	0.338542	0.278075	0	0.331551	0.367232	0.319372	0.305263	0.362694	0.205263	0.315508	0.253968	0.310526	0.260417	0.291005	0.316062	0.353535	0.35567	0.319372	0.284153	0.327869	0.319797	0.331606	0.299492	0.277778	0.284211	0.352041	0.319372	0.314433	0.333333	0.314136	0.308108	0.335	0.292929	0.30102	0.282723	0.305699	0.361257
1BR_2A	0.314433	0.283333	0.298246	0.367568	0.331492	0.347059	0.353591	0.302198	0.298343	0.374302	0.277174	0.298913	0.326087	0.292818	0.331551	0	0.450292	0.311475	0.373626	0.33871	0.380435	0.346369	0.302198	0.309392	0.306011	0.272222	0.259459	0.303665	0.262032	0.288043	0.3125	0.372881	0.305263	0.317204	0.347368	0.267016	0.263736	0.31746	0.244565	0.252688	0.322034	0.284153	0.325843	0.259067	0.272251	0.312169	0.347826	0.303191	0.315217
1BR_3	0.44086	0.372781	0.355828	0.367816	0.385965	0.447205	0.402299	0.393064	0.412791	0.452941	0.333333	0.357955	0.396552	0.405882	0.367232	0.450292	0	0.350575	0.331395	0.440678	0.420455	0.391813	0.367816	0.403509	0.281609	0.424419	0.420455	0.41989	0.469274	0.357955	0.384615	0.451807	0.405556	0.423729	0.445055	0.41989	0.366279	0.447514	0.417143	0.369318	0.370588	0.422857	0.423529	0.432432	0.434066	0.494444	0.454545	0.449438	0.411429
1BR_5	0.406091	0.335165	0.33908	0.342246	0.271739	0.342857	0.342391	0.32973	0.304348	0.304348	0.297872	0.258065	0.326203	0.338798	0.319372	0.311475	0.350575	0	0.335135	0.368421	0.370968	0.32967	0.286486	0.308108	0.31383	0.375	0.37766	0.345361	0.340314	0.271277	0.338889	0.398876	0.357513	0.382199	0.367876	0.319588	0.345946	0.375	0.342246	0.333333	0.348066	0.392473	0.40884	0.377551	0.314433	0.364583	0.379679	0.310526	0.37234
1BR_6	0.411168	0.248619	0.225434	0.326203	0.291209	0.260116	0.298913	0.308108	0.262295	0.3	0.294118	0.254054	0.318919	0.292818	0.305263	0.373626	0.331395	0.335135	0	0.338624	0.327957	0.232044	0.320652	0.251366	0.302703	0.351648	0.354497	0.321244	0.359788	0.33871	0.335196	0.372881	0.321244	0.31383	0.333333	0.321244	0.284946	0.282723	0.274194	0.269841	0.281768	0.349462	0.361111	0.353846	0.316062	0.34555	0.306452	0.324468	0.324468
1BR_7	0.385	0.344086	0.346369	0.418848	0.278075	0.40678	0.363636	0.356383	0.299465	0.408602	0.303665	0.322751	0.4	0.344086	0.362694	0.33871	0.440678	0.368421	0.338624	0	0.380952	0.340541	0.367021	0.331551	0.361257	0.33871	0.375	0.340102	0.324742	0.289474	0.340659	0.375691	0.304569	0.293814	0.345178	0.383838	0.342105	0.397959	0.324607	0.3125	0.387097	0.365079	0.322404	0.291457	0.309645	0.317949	0.352632	0.34375	0.34715
1BR_8	0.437186	0.333333	0.314286	0.379679	0.298913	0.301136	0.362162	0.327957	0.255435	0.414365	0.354497	0.271277	0.365591	0.344262	0.205263	0.380435	0.420455	0.370968	0.327957	0.380952	0	0.289617	0.335135	0.304348	0.274194	0.288043	0.338624	0.324742	0.350785	0.299465	0.322222	0.353933	0.335052	0.342105	0.362694	0.309278	0.297297	0.34375	0.319149	0.322751	0.364641	0.352941	0.316667	0.321429	0.358974	0.336788	0.312169	0.322751	0.365079
1BR_9	0.381443	0.256983	0.254438	0.338798	0.307263	0.254438	0.270718	0.327778	0.25	0.350282	0.277174	0.274725	0.296703	0.314607	0.315508	0.346369	0.391813	0.32967	0.232044	0.340541	0.289617	0	0.337017	0.309392	0.322404	0.3	0.353261	0.278947	0.295699	0.25	0.301136	0.344828	0.280423	0.27027	0.37037	0.305263	0.263736	0.281915	0.245902	0.313514	0.314607	0.269231	0.299435	0.300518	0.305263	0.335106	0.300546	0.345946	0.300546
1BR_10	0.35533	0.287293	0.296512	0.38172	0.269231	0.302326	0.311475	0.284153	0.284153	0.342541	0.271277	0.2	0.306452	0.269231	0.253968	0.302198	0.367816	0.286486	0.320652	0.367021	0.335135	0.337017	0	0.289617	0.297297	0.335165	0.358289	0.38342	0.296296	0.263441	0.301676	0.378531	0.362694	0.367021	0.333333	0.26943	0.288043	0.361257	0.354839	0.297872	0.318436	0.297297	0.368715	0.374359	0.284974	0.303665	0.327957	0.340426	0.395722
1BR_11	0.323077	0.227778	0.226744	0.313514	0.313187	0.300578	0.31694	0.302198	0.241758	0.331492	0.274194	0.27027	0.392473	0.265193	0.310526	0.309392	0.403509	0.308108	0.251366	0.331551	0.304348	0.309392	0.289617	0	0.311828	0.311475	0.317204	0.3125	0.351064	0.286486	0.293785	0.318436	0.314136	0.294118	0.314136	0.260417	0.293478	0.326316	0.241935	0.235294	0.273743	0.313514	0.322222	0.304124	0.307292	0.321053	0.301075	0.285714	0.290323
1Chest	0.345178	0.302198	0.264368	0.320856	0.320652	0.337143	0.380435	0.277174	0.281081	0.404372	0.256684	0.28877	0.388298	0.377049	0.260417	0.306011	0.281609	0.31383	0.302703	0.361257	0.274194	0.322404	0.297297	0.311828	0	0.27027	0.297872	0.319588	0.324607	0.297872	0.256983	0.312849	0.284974	0.256545	0.34359	0.287179	0.263441	0.321244	0.271277	0.296296	0.320652	0.326203	0.337017	0.228426	0.34359	0.357513	0.351064	0.26455	0.301587
1FL_1A	0.314433	0.3	0.263158	0.367568	0.318681	0.319767	0.281768	0.335165	0.259669	0.379121	0.297297	0.291892	0.370968	0.305556	0.291005	0.272222	0.424419	0.375	0.351648	0.33871	0.288043	0.3	0.335165	0.311475	0.27027	0	0.0486486	0.183246	0.299465	0.205405	0.259887	0.288136	0.231579	0.236559	0.26178	0.267016	0.225275	0.306878	0.233696	0.225806	0.301676	0.288043	0.273743	0.185567	0.234375	0.247368	0.302703	0.247312	0.277174
1FL_1B	0.33	0.318919	0.280899	0.387435	0.349462	0.331429	0.283422	0.333333	0.258065	0.380435	0.301587	0.306878	0.386243	0.317204	0.316062	0.259459	0.420455	0.37766	0.354497	0.375	0.338624	0.353261	0.358289	0.317204	0.297872	0.0486486	0	0.234694	0.34375	0.226316	0.303867	0.311111	0.276923	0.277487	0.270408	0.290816	0.26455	0.329897	0.238095	0.223958	0.297297	0.31746	0.297297	0.201005	0.263959	0.276923	0.342105	0.302083	0.284211
1FL_4	0.34466	0.315789	0.258242	0.358974	0.298429	0.340659	0.3125	0.286458	0.296875	0.386243	0.297436	0.298969	0.376289	0.340314	0.353535	0.303665	0.41989	0.345361	0.321244	0.340102	0.324742	0.278947	0.38342	0.3125	0.319588	0.183246	0.234694	0	0.338384	0.266667	0.272727	0.322581	0.268657	0.269036	0.323383	0.30198	0.259067	0.315	0.261538	0.263959	0.31383	0.314433	0.312169	0.245098	0.282178	0.295	0.328205	0.304569	0.297436
1FL_5	0.368159	0.284946	0.282486	0.418848	0.352941	0.333333	0.351064	0.31746	0.281915	0.397849	0.331606	0.287958	0.357895	0.354839	0.35567	0.262032	0.469274	0.340314	0.359788	0.324742	0.350785	0.295699	0.296296	0.351064	0.324607	0.299465	0.34375	0.338384	0	0.303665	0.327869	0.379121	0.28934	0.268041	0.370558	0.267677	0.289474	0.362245	0.319372	0.310881	0.362162	0.331579	0.298913	0.285	0.29798	0.316327	0.380208	0.321244	0.338542
1FL_7	0.271357	0.255435	0.251429	0.319149	0.255435	0.314286	0.286486	0.308108	0.227027	0.32967	0.275132	0.187166	0.278075	0.293478	0.319372	0.288043	0.357955	0.271277	0.33871	0.289474	0.299465	0.25	0.263441	0.286486	0.297872	0.205405	0.226316	0.266667	0.303665	0	0.327778	0.322222	0.257732	0.268421	0.311224	0.302564	0.231183	0.352332	0.287234	0.236842	0.282609	0.294118	0.326087	0.286432	0.269036	0.292308	0.294737	0.267016	0.297872
1FL_9	0.359375	0.274286	0.246988	0.35	0.301136	0.325301	0.322034	0.288136	0.286517	0.36	0.265193	0.256983	0.335196	0.232955	0.284153	0.3125	0.384615	0.338889	0.335196	0.340659	0.322222	0.301136	0.301676	0.293785	0.256983	0.259887	0.303867	0.272727	0.327869	0.327778	0	0.347059	0.295699	0.269231	0.284946	0.31383	0.342697	0.297297	0.255556	0.262295	0.32948	0.290503	0.287356	0.248677	0.283422	0.295699	0.370166	0.291209	0.227778
1FL_12	0.391534	0.287356	0.26506	0.441341	0.350282	0.373494	0.322034	0.348315	0.310734	0.404624	0.337017	0.329609	0.398876	0.371429	0.327869	0.372881	0.451807	0.398876	0.372881	0.375691	0.353933	0.344828	0.378531	0.318436	0.312849	0.288136	0.311111	0.322581	0.379121	0.322222	0.347059	0	0.309783	0.311111	0.32973	0.311828	0.3125	0.398907	0.308989	0.287293	0.343023	0.359551	0.306358	0.287234	0.306452	0.311475	0.404494	0.335165	0.337079
1FR_1A	0.343137	0.310526	0.237569	0.369231	0.340314	0.333333	0.366492	0.34555	0.298429	0.402116	0.273196	0.300518	0.391753	0.347368	0.319797	0.305263	0.405556	0.357513	0.321244	0.304569	0.335052	0.280423	0.362694	0.314136	0.284974	0.231579	0.276923	0.268657	0.28934	0.257732	0.295699	0.309783	0	0.0253807	0.34	0.303483	0.21875	0.326633	0.237113	0.270408	0.283422	0.341969	0.31016	0.171569	0.273632	0.306533	0.329897	0.209184	0.290816
1FR_1B	0.32	0.297297	0.242938	0.378947	0.344086	0.306818	0.336898	0.335106	0.28877	0.418478	0.282723	0.289474	0.402116	0.324324	0.331606	0.317204	0.423729	0.382199	0.31383	0.293814	0.342105	0.27027	0.367021	0.294118	0.256545	0.236559	0.277487	0.269036	0.268041	0.268421	0.269231	0.311111	0.0253807	0	0.299492	0.29798	0.21164	0.341837	0.230366	0.244792	0.291892	0.31746	0.284153	0.140704	0.258883	0.287179	0.342105	0.223958	0.253886
1FR_3	0.385366	0.336842	0.353591	0.360825	0.315789	0.325967	0.319372	0.324607	0.303665	0.391534	0.295918	0.259067	0.336788	0.294737	0.299492	0.347368	0.445055	0.367876	0.333333	0.345178	0.362694	0.37037	0.333333	0.314136	0.34359	0.26178	0.270408	0.323383	0.370558	0.311224	0.284946	0.32973	0.34	0.299492	0	0.303483	0.296875	0.39196	0.262887	0.178571	0.357895	0.279793	0.273684	0.22439	0.226601	0.223881	0.346939	0.314721	0.282051
1FR_4	0.359223	0.242105	0.248619	0.369231	0.303665	0.287293	0.291667	0.296875	0.239583	0.37037	0.270408	0.201031	0.293814	0.305263	0.277778	0.267016	0.41989	0.319588	0.321244	0.383838	0.309278	0.305263	0.26943	0.260417	0.287179	0.267016	0.290816	0.30198	0.267677	0.302564	0.31383	0.311828	0.303483	0.29798	0.303483	0	0.259067	0.29	0.25641	0.274112	0.296296	0.314433	0.287234	0.269608	0.257426	0.28	0.297436	0.243655	0.285714
1FR_5	0.299492	0.298343	0.275862	0.347594	0.285714	0.258621	0.26087	0.264865	0.311475	0.383333	0.258065	0.264865	0.372973	0.325967	0.284211	0.263736	0.366279	0.345946	0.284946	0.342105	0.297297	0.263736	0.288043	0.293478	0.263441	0.225275	0.26455	0.259067	0.289474	0.231183	0.342697	0.3125	0.21875	0.21164	0.296875	0.259067	0	0.348958	0.258065	0.296296	0.313187	0.306452	0.294444	0.210256	0.227979	0.267016	0.31016	0.244681	0.297872
1FR_7	0.37931	0.31383	0.268156	0.326425	0.343915	0.301676	0.315789	0.373684	0.310526	0.398936	0.350515	0.328125	0.385417	0.37766	0.352041	0.31746	0.447514	0.375	0.282723	0.397959	0.34375	0.281915	0.361257	0.326316	0.321244	0.306878	0.329897	0.315	0.362245	0.352332	0.297297	0.398907	0.326633	0.341837	0.39196	0.29	0.348958	0	0.207254	0.34359	0.326203	0.380208	0.349462	0.331683	0.33	0.348485	0.336788	0.364103	0.335052
1FR_8	0.353535	0.284153	0.293103	0.329787	0.336957	0.310345	0.264865	0.290323	0.210811	0.346154	0.26455	0.25	0.358289	0.306011	0.319372	0.244565	0.417143	0.342246	0.274194	0.324607	0.319149	0.245902	0.354839	0.241935	0.271277	0.233696	0.238095	0.261538	0.319372	0.287234	0.255556	0.308989	0.237113	0.230366	0.262887	0.25641	0.258065	0.207254	0	0.194737	0.302198	0.331551	0.259669	0.172589	0.261538	0.26943	0.287234	0.226316	0.206349
1FR_9	0.345	0.248649	0.265537	0.348958	0.308511	0.318182	0.294118	0.287234	0.224599	0.358696	0.263158	0.222222	0.301587	0.304813	0.314433	0.252688	0.369318	0.333333	0.269841	0.3125	0.322751	0.313514	0.297872	0.235294	0.296296	0.225806	0.223958	0.263959	0.310881	0.236842	0.262295	0.287293	0.270408	0.244792	0.178571	0.274112	0.296296	0.34359	0.194737	0	0.266304	0.248677	0.23913	0.160804	0.213198	0.215385	0.289474	0.264249	0.235602
1FR_10	0.365979	0.264045	0.28655	0.335165	0.254237	0.289941	0.294444	0.305556	0.224719	0.301136	0.300546	0.205556	0.294444	0.301136	0.333333	0.322034	0.370588	0.348066	0.281768	0.387097	0.364641	0.314607	0.318436	0.273743	0.320652	0.301676	0.297297	0.31383	0.362162	0.282609	0.32948	0.343023	0.283422	0.291892	0.357895	0.296296	0.313187	0.326203	0.302198	0.266304	0	0.314917	0.342697	0.326425	0.305263	0.308511	0.36612	0.353261	0.336957
1FR_11	0.345178	0.324176	0.346821	0.368984	0.311475	0.304598	0.320652	0.333333	0.277174	0.387978	0.338624	0.294118	0.294118	0.360656	0.314136	0.284153	0.422857	0.392473	0.349462	0.365079	0.352941	0.269231	0.297297	0.313514	0.326203	0.288043	0.31746	0.314433	0.331579	0.294118	0.290503	0.359551	0.341969	0.31746	0.279793	0.314433	0.306452	0.380208	0.331551	0.248677	0.314917	0	0.348066	0.290816	0.28866	0.28125	0.340426	0.322751	0.358289
1FR_13	0.373057	0.308989	0.327485	0.377049	0.348315	0.335294	0.312849	0.325843	0.292135	0.417143	0.285714	0.305556	0.368132	0.350282	0.308108	0.325843	0.423529	0.40884	0.361111	0.322404	0.316667	0.299435	0.368715	0.322222	0.337017	0.273743	0.297297	0.312169	0.298913	0.326087	0.287356	0.306358	0.31016	0.284153	0.273684	0.287234	0.294444	0.349462	0.259669	0.23913	0.342697	0.348066	0	0.222798	0.236842	0.253968	0.306011	0.28877	0.335165
1Hand	0.360577	0.290155	0.27027	0.416244	0.34715	0.335135	0.335052	0.329897	0.273196	0.439791	0.279188	0.311224	0.418367	0.375	0.335	0.259067	0.432432	0.377551	0.353846	0.291457	0.321429	0.300518	0.374359	0.304124	0.228426	0.185567	0.201005	0.245098	0.285	0.286432	0.248677	0.287234	0.171569	0.140704	0.22439	0.269608	0.210256	0.331683	0.172589	0.160804	0.326425	0.290816	0.222798	0	0.213592	0.205882	0.341709	0.19	0.222222
1KL_1A	0.315534	0.246073	0.236264	0.323077	0.282723	0.306011	0.270833	0.296875	0.255208	0.338624	0.27551	0.257732	0.298969	0.26178	0.292929	0.272251	0.434066	0.314433	0.316062	0.309645	0.358974	0.305263	0.284974	0.307292	0.34359	0.234375	0.263959	0.282178	0.29798	0.269036	0.283422	0.306452	0.273632	0.258883	0.226601	0.257426	0.227979	0.33	0.261538	0.213198	0.305263	0.28866	0.236842	0.213592	0	0.039604	0.323232	0.257576	0.317949
1KL_1B	0.372549	0.26455	0.277778	0.373057	0.312169	0.298343	0.284211	0.305263	0.284211	0.374332	0.300518	0.255208	0.3125	0.31383	0.30102	0.312169	0.494444	0.364583	0.34555	0.317949	0.336788	0.335106	0.303665	0.321053	0.357513	0.247368	0.276923	0.295	0.316327	0.292308	0.295699	0.311475	0.306533	0.287179	0.223881	0.28	0.267016	0.348485	0.26943	0.215385	0.308511	0.28125	0.253968	0.205882	0.039604	0	0.328205	0.270408	0.316062
1KL_3	0.40201	0.358696	0.340909	0.351064	0.326087	0.355932	0.302703	0.360215	0.318919	0.412088	0.324468	0.319149	0.374332	0.398907	0.282723	0.347826	0.454545	0.379679	0.306452	0.352632	0.312169	0.300546	0.327957	0.301075	0.351064	0.302703	0.342105	0.328205	0.380208	0.294737	0.370166	0.404494	0.329897	0.342105	0.346939	0.297436	0.31016	0.336788	0.287234	0.289474	0.36612	0.340426	0.306011	0.341709	0.323232	0.328205	0	0.34555	0.367021
1KL_4	0.348259	0.335135	0.292135	0.413613	0.327957	0.355932	0.336898	0.28877	0.299465	0.38587	0.298429	0.259259	0.389474	0.349462	0.305699	0.303191	0.449438	0.310526	0.324468	0.34375	0.322751	0.345946	0.340426	0.285714	0.26455	0.247312	0.302083	0.304569	0.321244	0.267016	0.291209	0.335165	0.209184	0.223958	0.314721	0.243655	0.244681	0.364103	0.226316	0.264249	0.353261	0.322751	0.28877	0.19	0.257576	0.270408	0.34555	0	0.289474
1KL_5	0.376884	0.311475	0.291429	0.398936	0.358696	0.33908	0.318919	0.299465	0.302703	0.417582	0.303191	0.281915	0.368984	0.311475	0.361257	0.315217	0.411429	0.37234	0.324468	0.34715	0.365079	0.300546	0.395722	0.290323	0.301587	0.277174	0.284211	0.297436	0.338542	0.297872	0.227778	0.337079	0.290816	0.253886	0.282051	0.285714	0.297872	0.335052	0.206349	0.235602	0.336957	0.358289	0.335165	0.222222	0.317949	0.316062	0.367021	0.289474	0
1KL_6	0.433673	0.324022	0.327485	0.362162	0.351648	0.415205	0.355191	0.360215	0.314917	0.441341	0.324324	0.297297	0.409836	0.357542	0.356383	0.348066	0.465116	0.372973	0.375	0.417112	0.32973	0.374302	0.335165	0.335165	0.306011	0.364641	0.361702	0.282723	0.322751	0.308108	0.335227	0.422857	0.310526	0.297872	0.352632	0.350785	0.297297	0.333333	0.291892	0.294118	0.351955	0.405405	0.376404	0.284974	0.361257	0.349206	0.356757	0.349462	0.295699
1KL_7	0.535354	0.416216	0.4	0.473404	0.402174	0.428571	0.403226	0.448649	0.421622	0.472527	0.43617	0.425532	0.462766	0.461957	0.46114	0.358696	0.56	0.508021	0.451613	0.47644	0.484043	0.454054	0.435484	0.456989	0.43617	0.481081	0.492063	0.497436	0.465969	0.455026	0.453039	0.502793	0.441026	0.426316	0.448454	0.435897	0.413978	0.404145	0.430851	0.463158	0.491803	0.491979	0.540984	0.449495	0.466667	0.502591	0.492063	0.463158	0.47619
1KL_8	0.362694	0.305085	0.288235	0.360656	0.303371	0.287425	0.307263	0.277778	0.280899	0.352273	0.302198	0.244444	0.353591	0.316384	0.297297	0.344633	0.401198	0.340659	0.270718	0.322581	0.261111	0.248588	0.284916	0.303371	0.28022	0.310734	0.336957	0.329787	0.351351	0.298343	0.248555	0.350877	0.299465	0.297297	0.260638	0.275132	0.262295	0.304813	0.313187	0.217391	0.318436	0.320442	0.33908	0.257895	0.281915	0.306452	0.276243	0.306011	0.293478
1KL_9	0.397059	0.243386	0.273743	0.367876	0.265625	0.322222	0.287958	0.286458	0.267016	0.31383	0.319588	0.233161	0.333333	0.289474	0.335025	0.394737	0.444444	0.333333	0.293194	0.358974	0.305699	0.324468	0.276042	0.303665	0.341969	0.333333	0.353846	0.343284	0.335025	0.297436	0.297297	0.406417	0.417085	0.403061	0.38	0.335	0.361257	0.338384	0.300518	0.317949	0.311828	0.373057	0.363636	0.376238	0.338308	0.338384	0.409326	0.353846	0.331606
1KR_4	0.401042	0.284091	0.272189	0.364641	0.303371	0.293413	0.27933	0.292818	0.202247	0.382857	0.278689	0.241758	0.327778	0.295455	0.304348	0.266667	0.382353	0.303867	0.318436	0.313514	0.291209	0.255682	0.324022	0.280899	0.307692	0.275281	0.322404	0.271277	0.268817	0.298343	0.265896	0.313953	0.256684	0.236559	0.281915	0.280423	0.283333	0.342246	0.251366	0.234973	0.295455	0.287293	0.297143	0.210526	0.297872	0.301075	0.340659	0.297297	0.271739
1KR_5	0.348039	0.243386	0.238889	0.314433	0.301587	0.340782	0.270833	0.310881	0.246073	0.379679	0.237113	0.300518	0.348958	0.315789	0.358586	0.310526	0.411111	0.331606	0.341969	0.326531	0.373057	0.276596	0.364583	0.314136	0.284974	0.291005	0.309645	0.288557	0.336735	0.278351	0.274194	0.345946	0.286432	0.276923	0.275	0.285	0.295337	0.308081	0.233161	0.219388	0.319149	0.345361	0.317204	0.242574	0.258706	0.29798	0.367876	0.292308	0.262887
1KR_6	0.428571	0.353591	0.33526	0.356757	0.337017	0.366279	0.340659	0.31694	0.291209	0.446927	0.327957	0.32973	0.36413	0.383333	0.37234	0.359116	0.410405	0.356757	0.333333	0.343915	0.372973	0.355556	0.31694	0.324176	0.315508	0.335165	0.374332	0.317708	0.380952	0.331551	0.359551	0.386364	0.324607	0.328042	0.304124	0.305699	0.298913	0.340314	0.301075	0.283422	0.357143	0.413043	0.353591	0.295918	0.324742	0.338542	0.390374	0.297872	0.368984
1KR_7	0.453608	0.290503	0.304598	0.358696	0.335196	0.313953	0.316667	0.327778	0.270718	0.346369	0.313514	0.263736	0.304348	0.312849	0.327957	0.361111	0.389535	0.336957	0.359116	0.395722	0.318681	0.320225	0.298343	0.364641	0.345946	0.320442	0.331551	0.397906	0.352941	0.345946	0.318182	0.436782	0.405263	0.406417	0.328125	0.319372	0.420765	0.37037	0.331522	0.306452	0.4	0.351648	0.355556	0.386598	0.333333	0.368421	0.367568	0.37766	0.38172
1KR_8	0.371287	0.283422	0.294444	0.293194	0.296296	0.340782	0.287234	0.335106	0.234043	0.365591	0.26943	0.252632	0.357895	0.295699	0.28866	0.304813	0.407821	0.340314	0.31746	0.338462	0.3	0.262032	0.306878	0.297872	0.284974	0.239362	0.259067	0.257576	0.34359	0.264249	0.266304	0.338798	0.258883	0.261538	0.28	0.236181	0.231579	0.299492	0.229167	0.233161	0.31746	0.326316	0.26738	0.212871	0.255	0.252525	0.305699	0.257732	0.295337
1ML_F_1A	0.35468	0.26455	0.21547	0.345361	0.273684	0.25	0.294737	0.347368	0.221053	0.37766	0.274611	0.244792	0.321244	0.31746	0.321429	0.322751	0.422222	0.359375	0.314136	0.348718	0.333333	0.269841	0.319372	0.268421	0.291667	0.243386	0.242268	0.275	0.290816	0.26943	0.26738	0.333333	0.296482	0.276923	0.301508	0.29	0.282723	0.318182	0.279793	0.230769	0.28877	0.302083	0.290323	0.227723	0.285	0.287879	0.376289	0.292308	0.264249
1ML_F_1	0.383495	0.364583	0.336957	0.411168	0.398964	0.322404	0.331606	0.335052	0.284974	0.445026	0.27551	0.336735	0.418367	0.359375	0.361809	0.3125	0.453552	0.435897	0.365979	0.336683	0.362245	0.376963	0.365979	0.367876	0.336735	0.270833	0.274112	0.310345	0.336683	0.306122	0.329787	0.40107	0.267327	0.266332	0.30198	0.325123	0.273196	0.353234	0.255102	0.247475	0.347368	0.34359	0.305263	0.219512	0.285714	0.293532	0.392857	0.30303	0.299492
1ML_F_3	0.343284	0.311828	0.288136	0.335079	0.306878	0.344633	0.356383	0.324468	0.260638	0.408602	0.322917	0.310526	0.384211	0.326203	0.319588	0.315508	0.44382	0.376963	0.380952	0.367876	0.347368	0.301075	0.354497	0.301587	0.284211	0.28877	0.3125	0.308081	0.350515	0.3125	0.26776	0.320652	0.248731	0.26943	0.277778	0.30303	0.306878	0.372449	0.26178	0.253886	0.351351	0.336842	0.27957	0.248756	0.246231	0.279188	0.373057	0.248705	0.314136
1ML_F_5	0.376884	0.286486	0.25	0.273684	0.333333	0.348571	0.333333	0.304813	0.268817	0.375	0.269841	0.255319	0.365079	0.302703	0.307292	0.302703	0.394286	0.328042	0.271277	0.387435	0.319149	0.326087	0.326203	0.236559	0.255319	0.281081	0.272251	0.290816	0.338542	0.291005	0.285714	0.324022	0.276923	0.282723	0.307692	0.27551	0.292553	0.309278	0.253968	0.230366	0.262295	0.308511	0.291209	0.227273	0.270408	0.268041	0.343915	0.251309	0.285714
1ML_F_5A	0.331707	0.3	0.314917	0.353846	0.298429	0.298343	0.290155	0.298969	0.239583	0.418848	0.253807	0.244898	0.379487	0.294737	0.282828	0.282723	0.416216	0.379487	0.381443	0.348485	0.312821	0.315789	0.340206	0.3125	0.293814	0.239583	0.253807	0.311881	0.311558	0.297436	0.223404	0.302703	0.273632	0.284264	0.252475	0.207921	0.262887	0.313433	0.261538	0.233503	0.284211	0.297436	0.244681	0.196078	0.272277	0.295	0.358974	0.294416	0.235897
1ML_F_5B	0.34359	0.294444	0.296512	0.362162	0.292818	0.339181	0.269231	0.336957	0.225275	0.418994	0.268817	0.248649	0.38587	0.277778	0.292553	0.265193	0.430233	0.378378	0.38587	0.338624	0.32973	0.294444	0.349727	0.335165	0.290323	0.248619	0.26738	0.296875	0.328042	0.302703	0.207865	0.308571	0.26178	0.275132	0.270833	0.227979	0.248649	0.314136	0.231183	0.235294	0.276243	0.298913	0.26257	0.175258	0.291667	0.305263	0.318919	0.256684	0.187166
1ML_F_7	0.397959	0.39779	0.358382	0.392473	0.437158	0.421965	0.360656	0.394595	0.362637	0.388889	0.33871	0.317204	0.437838	0.403315	0.420213	0.434066	0.404624	0.421622	0.402174	0.459893	0.42246	0.4	0.36612	0.36612	0.342391	0.428571	0.452128	0.416667	0.457895	0.378378	0.372881	0.448864	0.375	0.361702	0.424084	0.401042	0.391304	0.415789	0.403226	0.374332	0.413408	0.397849	0.463687	0.417526	0.409326	0.463158	0.441489	0.42246	0.42246
1ML_F_11	0.299517	0.25	0.20765	0.350254	0.264249	0.256831	0.257732	0.309278	0.247423	0.354167	0.256281	0.19898	0.331633	0.291667	0.285	0.295337	0.413043	0.352041	0.302564	0.301508	0.352041	0.26943	0.235897	0.304124	0.260204	0.253886	0.272727	0.284314	0.32	0.228426	0.243386	0.26738	0.22549	0.201005	0.261084	0.289216	0.261538	0.292079	0.238579	0.211055	0.303665	0.270408	0.294737	0.208738	0.230392	0.252475	0.314721	0.246231	0.277778
1ML_F_13	0.348485	0.262295	0.211429	0.379679	0.309783	0.304598	0.295699	0.284946	0.233696	0.38674	0.271277	0.276596	0.331551	0.295082	0.287958	0.293478	0.414773	0.390374	0.291892	0.282723	0.280423	0.266304	0.259459	0.302703	0.306878	0.227027	0.248677	0.278351	0.291667	0.265957	0.240223	0.301676	0.202073	0.197917	0.252577	0.266667	0.263441	0.331606	0.275132	0.201058	0.293478	0.262032	0.285714	0.19797	0.195876	0.244792	0.329787	0.269841	0.273684
1ML_F_15	0.393035	0.311828	0.288136	0.350785	0.322751	0.337079	0.340426	0.356383	0.292553	0.392473	0.272251	0.284211	0.361257	0.311828	0.282051	0.379679	0.423729	0.352632	0.312169	0.376289	0.342105	0.268817	0.349206	0.291005	0.3125	0.281915	0.317708	0.323232	0.360825	0.324607	0.284153	0.36612	0.263959	0.273196	0.329949	0.338384	0.322751	0.372449	0.267016	0.290155	0.345946	0.321053	0.313514	0.295	0.313131	0.331633	0.329843	0.331606	0.348958
1ML_F_16	0.385	0.345946	0.282486	0.405263	0.392473	0.397727	0.406417	0.367021	0.31016	0.434783	0.34555	0.352632	0.396825	0.4	0.38342	0.311828	0.384181	0.386243	0.356383	0.316062	0.368421	0.356757	0.414894	0.31016	0.3	0.306452	0.335079	0.329949	0.326425	0.326316	0.291209	0.361111	0.260204	0.259067	0.331633	0.319797	0.319149	0.384615	0.284211	0.264249	0.353261	0.396825	0.318919	0.226131	0.304569	0.328205	0.4	0.26943	0.308901
1ML_my_4	0.391089	0.315508	0.3	0.421875	0.356383	0.340782	0.37037	0.357895	0.289474	0.44385	0.300518	0.321244	0.397906	0.390374	0.364103	0.351064	0.441341	0.398964	0.321053	0.316327	0.359375	0.292553	0.366492	0.363158	0.34715	0.239362	0.300518	0.286432	0.27551	0.290155	0.298913	0.307692	0.227273	0.19898	0.275	0.315	0.26178	0.40201	0.259067	0.206186	0.329787	0.272251	0.241935	0.128713	0.245	0.242424	0.352332	0.231959	0.314433
1ML_my_4A	0.395122	0.347368	0.296703	0.415385	0.361257	0.359116	0.390625	0.371134	0.302083	0.444444	0.302564	0.297436	0.412371	0.389474	0.353535	0.319372	0.434066	0.376289	0.376289	0.363636	0.333333	0.305263	0.321244	0.338542	0.292308	0.277487	0.314721	0.306931	0.328283	0.261538	0.315508	0.32973	0.248756	0.242424	0.308458	0.306931	0.283505	0.405	0.307692	0.253807	0.368421	0.329897	0.273684	0.186275	0.277228	0.31	0.338462	0.277778	0.306122
1ML_my_4B	0.389163	0.356383	0.314917	0.430052	0.365079	0.35	0.365079	0.336842	0.331579	0.465608	0.296875	0.307292	0.407216	0.367021	0.341837	0.333333	0.413408	0.411458	0.336842	0.365979	0.34375	0.304813	0.315789	0.352632	0.317708	0.273684	0.298969	0.295	0.333333	0.307292	0.318919	0.318681	0.277778	0.257732	0.287879	0.311558	0.267016	0.375635	0.291667	0.241026	0.356757	0.319372	0.229947	0.20398	0.286432	0.304569	0.34375	0.312821	0.317708
1ML_my_5	0.390863	0.373626	0.323864	0.462766	0.404372	0.342857	0.38587	0.4	0.347826	0.469613	0.338624	0.315508	0.459893	0.360656	0.394737	0.311475	0.5	0.454545	0.443243	0.306878	0.395722	0.387978	0.394595	0.360215	0.349462	0.278689	0.280423	0.324742	0.321053	0.342246	0.318436	0.346369	0.279793	0.243386	0.326425	0.340206	0.340541	0.401042	0.31016	0.259259	0.392265	0.349462	0.344262	0.183673	0.28866	0.307292	0.427807	0.303665	0.331551
1ML_my_8	0.371134	0.355556	0.296512	0.391304	0.375691	0.346821	0.371585	0.348066	0.302198	0.458101	0.335135	0.360656	0.409836	0.388889	0.374332	0.392265	0.482353	0.407609	0.351648	0.335106	0.344262	0.298343	0.368132	0.333333	0.301075	0.327778	0.356757	0.265625	0.349206	0.347826	0.335227	0.363636	0.242105	0.207447	0.324607	0.305699	0.349462	0.34555	0.301075	0.284946	0.366667	0.300546	0.297753	0.207254	0.293194	0.275132	0.378378	0.336898	0.342246
1ML_my_10	0.357488	0.328125	0.31694	0.416244	0.326425	0.311475	0.35567	0.371134	0.268041	0.439791	0.324873	0.27551	0.397959	0.375	0.325	0.336788	0.461957	0.397959	0.353846	0.346734	0.306122	0.295337	0.348718	0.287179	0.30102	0.243523	0.282828	0.308824	0.348259	0.287879	0.322751	0.281915	0.256158	0.21608	0.279412	0.318627	0.287179	0.386139	0.258883	0.251256	0.333333	0.335025	0.287958	0.198068	0.281553	0.280788	0.37	0.266332	0.309645
1ML_my_11	0.354369	0.324607	0.32967	0.353846	0.361257	0.335165	0.307292	0.364583	0.296875	0.368421	0.346939	0.293814	0.386598	0.368421	0.338384	0.303665	0.398907	0.345361	0.362694	0.353535	0.365979	0.331579	0.393782	0.3125	0.34359	0.239583	0.243655	0.306931	0.328283	0.238579	0.326203	0.335135	0.29703	0.274112	0.325123	0.336634	0.316062	0.365	0.251282	0.279188	0.3	0.298969	0.319372	0.252427	0.313725	0.346535	0.375635	0.323232	0.27551
1ML_my_12	0.396985	0.263441	0.274286	0.349206	0.322581	0.268571	0.304813	0.344086	0.28877	0.389189	0.335106	0.304813	0.291005	0.324324	0.328125	0.306452	0.474286	0.390374	0.320856	0.384211	0.31383	0.301075	0.370968	0.301075	0.375661	0.301075	0.293194	0.309645	0.314136	0.291005	0.313187	0.396648	0.309278	0.278947	0.329897	0.30102	0.324468	0.336788	0.297872	0.256545	0.32973	0.28877	0.313187	0.282828	0.271795	0.300518	0.361702	0.352632	0.324468
1ML_my_13	0.383838	0.277174	0.267045	0.382979	0.349462	0.371429	0.340541	0.315217	0.277174	0.417582	0.303191	0.311828	0.374332	0.326087	0.336842	0.297297	0.405714	0.358289	0.313514	0.3125	0.33871	0.293478	0.394595	0.32973	0.248677	0.232432	0.26455	0.28866	0.338542	0.305263	0.25	0.290503	0.222798	0.204188	0.27551	0.316327	0.274194	0.331606	0.21164	0.178947	0.317204	0.331551	0.322404	0.161616	0.27551	0.28866	0.391534	0.230366	0.238095
1ML_my_14	0.379487	0.283333	0.255814	0.353261	0.32967	0.309942	0.331492	0.292818	0.265193	0.398876	0.320652	0.284153	0.322404	0.340782	0.31016	0.283333	0.412791	0.353261	0.340659	0.345745	0.311475	0.272222	0.313187	0.325967	0.284946	0.232044	0.258065	0.256545	0.297872	0.258065	0.238636	0.3125	0.273684	0.260638	0.259067	0.260417	0.256831	0.352632	0.248649	0.225806	0.335165	0.289617	0.251397	0.205128	0.26943	0.26178	0.33871	0.278075	0.263441
1ML_my_15	0.377451	0.289474	0.295082	0.362245	0.335079	0.296703	0.314136	0.340314	0.307292	0.444444	0.298969	0.295337	0.35567	0.340314	0.35533	0.247368	0.467033	0.398964	0.348958	0.319797	0.381443	0.280423	0.322917	0.272251	0.34715	0.284211	0.266667	0.326733	0.279188	0.252577	0.301075	0.336957	0.235	0.22449	0.33	0.283582	0.274611	0.38191	0.257732	0.22449	0.319149	0.279793	0.303191	0.196078	0.268657	0.296482	0.377551	0.265306	0.304124
1ML_my_16	0.369458	0.272727	0.251397	0.4375	0.37234	0.344444	0.31746	0.326316	0.285714	0.419355	0.264249	0.28125	0.418848	0.347594	0.348718	0.297872	0.441341	0.418848	0.352632	0.293814	0.352332	0.299465	0.363158	0.301587	0.329843	0.276596	0.253886	0.301508	0.307692	0.276042	0.308108	0.302198	0.252525	0.237113	0.29798	0.296482	0.284211	0.385787	0.239583	0.283505	0.345946	0.350785	0.268817	0.19403	0.296482	0.294416	0.385417	0.273196	0.260417
1MR_F_1	0.348259	0.291892	0.288136	0.343915	0.340541	0.333333	0.322581	0.27957	0.263441	0.387978	0.243386	0.276596	0.398936	0.298913	0.34375	0.286486	0.392045	0.367021	0.336898	0.34555	0.367021	0.318919	0.347594	0.295699	0.285714	0.247312	0.256545	0.239796	0.307292	0.26178	0.265193	0.318436	0.235897	0.225131	0.284264	0.270408	0.240642	0.360825	0.222222	0.235602	0.297297	0.345745	0.27027	0.185	0.252525	0.260204	0.361257	0.25	0.248677
1MR_F_1B	0.365	0.264865	0.244318	0.342105	0.311828	0.28	0.311828	0.370968	0.295699	0.362162	0.335079	0.255319	0.31746	0.311828	0.369792	0.286486	0.420455	0.335106	0.326203	0.382199	0.367021	0.309783	0.363636	0.322581	0.37234	0.318919	0.326316	0.326531	0.333333	0.280423	0.309392	0.394444	0.357143	0.34555	0.328205	0.270408	0.342246	0.314433	0.26455	0.277487	0.346154	0.324468	0.300546	0.333333	0.311224	0.324742	0.391534	0.356021	0.352632
1MR_F_3	0.35122	0.310526	0.320442	0.364103	0.303665	0.292818	0.286458	0.286458	0.255208	0.426316	0.290816	0.262887	0.35567	0.352632	0.338384	0.303665	0.395604	0.379487	0.357513	0.340102	0.293814	0.315789	0.293814	0.290155	0.314433	0.251309	0.255102	0.30198	0.30303	0.230769	0.329787	0.311828	0.253731	0.233503	0.258706	0.275862	0.238342	0.37	0.266667	0.212121	0.328042	0.247423	0.253968	0.186275	0.247525	0.255	0.364103	0.284264	0.302564
1MR_F_4	0.4	0.336842	0.309392	0.435897	0.357513	0.353591	0.328125	0.310881	0.307292	0.460317	0.297436	0.328205	0.412371	0.415789	0.328283	0.329843	0.43956	0.381443	0.34715	0.324873	0.348718	0.308901	0.336788	0.338542	0.298969	0.256545	0.306122	0.287129	0.292929	0.302564	0.31016	0.331551	0.243781	0.228426	0.293532	0.30198	0.233161	0.355	0.271795	0.248731	0.417989	0.324742	0.31383	0.151961	0.292079	0.295	0.328205	0.258883	0.323077
1MR_F_7	0.328358	0.232432	0.278409	0.321053	0.26738	0.369318	0.287234	0.285714	0.235294	0.38587	0.240838	0.225131	0.359788	0.297297	0.295337	0.336898	0.410112	0.363158	0.329787	0.326425	0.267016	0.297297	0.308511	0.265957	0.278947	0.320856	0.328125	0.329949	0.298969	0.294737	0.307692	0.311111	0.28934	0.273196	0.306122	0.263959	0.281915	0.379487	0.256545	0.265625	0.326087	0.336842	0.309783	0.276382	0.329949	0.348718	0.308901	0.270833	0.326425
1MR_F_8	0.394231	0.331606	0.304348	0.42132	0.364103	0.369565	0.329897	0.353846	0.35567	0.450262	0.294416	0.319797	0.433673	0.380208	0.345	0.357513	0.432432	0.382653	0.369231	0.351759	0.35533	0.333333	0.379487	0.329897	0.340102	0.278351	0.326633	0.294118	0.365	0.336683	0.285714	0.354497	0.275862	0.271357	0.346341	0.313725	0.25	0.420792	0.294416	0.316583	0.369792	0.372449	0.316062	0.225962	0.31068	0.343137	0.365	0.26	0.299492
1MR_F_9	0.340314	0.227273	0.220238	0.322404	0.331492	0.293413	0.308989	0.307263	0.275281	0.388571	0.243094	0.254144	0.370166	0.275281	0.25	0.299435	0.353293	0.355556	0.284916	0.331522	0.288889	0.3125	0.312849	0.25	0.305556	0.265537	0.306011	0.292553	0.347826	0.285714	0.271676	0.294798	0.320856	0.295082	0.251337	0.276596	0.284916	0.376344	0.248619	0.189189	0.308571	0.3	0.285714	0.247368	0.276596	0.306452	0.303867	0.271739	0.270718
1MR_F_118A	0.429293	0.336957	0.284091	0.398936	0.356757	0.361582	0.327957	0.327957	0.263441	0.451087	0.352632	0.374332	0.374332	0.380435	0.382199	0.333333	0.448864	0.395722	0.327957	0.371728	0.385027	0.288043	0.387097	0.306452	0.31746	0.304348	0.312169	0.285714	0.348958	0.319149	0.3	0.365169	0.278351	0.26178	0.350515	0.336735	0.322581	0.352332	0.25	0.263158	0.382514	0.319149	0.340659	0.233503	0.336735	0.34715	0.350785	0.298429	0.296296
1MR_my_5	0.378788	0.269231	0.270115	0.397849	0.347826	0.350575	0.306011	0.338798	0.306011	0.416667	0.274194	0.264865	0.403226	0.32967	0.306878	0.313187	0.431034	0.394595	0.340541	0.329787	0.306452	0.340659	0.32973	0.300546	0.311828	0.228261	0.271277	0.264249	0.328042	0.324468	0.25	0.359551	0.302083	0.265957	0.283505	0.290155	0.282609	0.34555	0.258065	0.234043	0.303867	0.302703	0.296703	0.208122	0.251282	0.248705	0.338624	0.285714	0.306452
1MR_my_6	0.363184	0.306452	0.292135	0.397906	0.299465	0.282486	0.287234	0.319149	0.292553	0.416216	0.303665	0.252632	0.378947	0.315508	0.304124	0.31016	0.435028	0.387435	0.312169	0.282051	0.263158	0.301075	0.312169	0.292553	0.3125	0.224599	0.265625	0.262626	0.302564	0.272251	0.245902	0.346154	0.267677	0.225641	0.257576	0.261307	0.247368	0.329949	0.234375	0.21134	0.360215	0.289474	0.237838	0.165	0.212121	0.19898	0.303665	0.222798	0.242268
1MR_my_8	0.367347	0.318681	0.321839	0.38172	0.296703	0.325714	0.333333	0.309783	0.26776	0.338889	0.258065	0.27957	0.370968	0.335165	0.310526	0.269231	0.49711	0.378378	0.351351	0.354497	0.333333	0.331492	0.358696	0.298913	0.340541	0.247253	0.265957	0.300518	0.349206	0.320856	0.307263	0.363636	0.28125	0.271277	0.326425	0.305699	0.275676	0.329843	0.258065	0.276596	0.303867	0.335135	0.340659	0.255102	0.283505	0.28125	0.398936	0.276596	0.33871
1MR_my_9A	0.409756	0.315789	0.320442	0.405128	0.331606	0.403315	0.375	0.390625	0.359375	0.42328	0.312821	0.314433	0.402062	0.321053	0.363636	0.293194	0.43956	0.407216	0.409326	0.406091	0.376289	0.384211	0.357513	0.316062	0.402062	0.324607	0.331633	0.29703	0.361809	0.358974	0.347594	0.379679	0.353234	0.345178	0.333333	0.252475	0.34715	0.4	0.297436	0.218274	0.361702	0.348718	0.312169	0.269608	0.305419	0.29	0.345178	0.329949	0.338462
1MR_my_9B	0.378641	0.303665	0.307692	0.413265	0.3125	0.362637	0.314433	0.336788	0.34715	0.432292	0.292929	0.255102	0.403061	0.324607	0.346734	0.302083	0.454054	0.403061	0.391753	0.417085	0.379487	0.39267	0.369231	0.340206	0.374359	0.305699	0.294416	0.315271	0.353234	0.367347	0.322751	0.376344	0.351485	0.318182	0.300493	0.261084	0.319588	0.391089	0.295918	0.227273	0.373684	0.345178	0.278947	0.243902	0.27451	0.273632	0.373737	0.313131	0.30102
1MR_my_10	0.443299	0.325843	0.325444	0.382514	0.351648	0.35503	0.370166	0.379121	0.344444	0.485876	0.336957	0.315217	0.412088	0.38764	0.354839	0.344444	0.438596	0.406593	0.40884	0.365591	0.315217	0.359551	0.364641	0.348066	0.300546	0.272222	0.324324	0.294737	0.374332	0.273224	0.291429	0.369318	0.338624	0.320856	0.328042	0.294737	0.337017	0.388298	0.277174	0.232432	0.39548	0.344262	0.344633	0.234375	0.3	0.329787	0.326087	0.286486	0.308108
1MR_my_11	0.369458	0.265957	0.248619	0.367876	0.280423	0.296089	0.3	0.302083	0.221053	0.395722	0.274611	0.255208	0.348958	0.276596	0.30102	0.259259	0.418994	0.348958	0.302083	0.321429	0.270833	0.276596	0.324607	0.256545	0.222798	0.231579	0.251282	0.24	0.27551	0.274611	0.237838	0.297297	0.266332	0.25	0.246231	0.23	0.243523	0.318182	0.217617	0.215385	0.308511	0.328125	0.28877	0.193069	0.26	0.267677	0.341969	0.234694	0.242268
1MR_my_12	0.417526	0.388889	0.327485	0.421622	0.353591	0.376471	0.359116	0.325967	0.309392	0.433333	0.335135	0.360656	0.423913	0.388889	0.385027	0.322222	0.426901	0.431694	0.357143	0.278075	0.355191	0.388889	0.346154	0.353591	0.331522	0.322222	0.297297	0.298429	0.331551	0.320652	0.378531	0.333333	0.277487	0.278075	0.336842	0.371728	0.306011	0.391534	0.309783	0.274194	0.357542	0.333333	0.297753	0.264249	0.319372	0.312169	0.326087	0.290323	0.387097
1MR_my_13A	0.389474	0.320225	0.335294	0.373626	0.353933	0.389222	0.350282	0.359551	0.241573	0.344633	0.314917	0.322222	0.384615	0.355932	0.322404	0.367232	0.449102	0.346154	0.324022	0.372973	0.35	0.329545	0.359551	0.305085	0.348066	0.338983	0.333333	0.395722	0.402174	0.305556	0.382857	0.315789	0.320856	0.347826	0.342246	0.37037	0.372222	0.344086	0.276243	0.296703	0.344633	0.377778	0.373563	0.338624	0.324468	0.354839	0.331492	0.346154	0.379121
1MR_my_13B	0.382653	0.270718	0.283237	0.351064	0.353261	0.352601	0.338798	0.349727	0.26087	0.375691	0.304813	0.340541	0.351351	0.344262	0.296296	0.318681	0.404624	0.344086	0.309783	0.37234	0.32973	0.298343	0.353261	0.322404	0.297297	0.318681	0.336898	0.336788	0.349206	0.311828	0.320442	0.276836	0.310881	0.324468	0.348958	0.324742	0.380435	0.293194	0.306452	0.294737	0.335196	0.351351	0.307263	0.312821	0.279793	0.317708	0.322581	0.340426	0.363636
1MR_my_SATT1	0.37931	0.287234	0.254144	0.393782	0.335106	0.35	0.31746	0.359788	0.301587	0.424731	0.300518	0.314136	0.40625	0.382979	0.302564	0.37234	0.433333	0.369792	0.357895	0.369231	0.303665	0.28877	0.368421	0.329843	0.357513	0.291005	0.302564	0.311558	0.346939	0.273196	0.375	0.26776	0.29798	0.292308	0.315	0.336683	0.321053	0.345178	0.317708	0.319588	0.388298	0.395833	0.268421	0.261084	0.287129	0.336683	0.382653	0.279188	0.367876
1MR_my_SATT2	0.42439	0.366492	0.370166	0.441026	0.39267	0.430939	0.373057	0.46875	0.364583	0.481481	0.358974	0.345361	0.453608	0.394737	0.417085	0.403141	0.445055	0.463918	0.362694	0.411168	0.415385	0.354167	0.404145	0.409326	0.374359	0.3125	0.352041	0.376238	0.409091	0.357143	0.358289	0.430108	0.40796	0.375635	0.353234	0.420792	0.367876	0.405	0.364103	0.304569	0.426316	0.371134	0.378947	0.307317	0.356436	0.375	0.415385	0.426396	0.348718
1Tail	0.36715	0.291667	0.271739	0.428571	0.34375	0.369565	0.336788	0.336788	0.290155	0.457895	0.280612	0.317949	0.420513	0.366492	0.341709	0.28125	0.459016	0.410256	0.365979	0.292929	0.328205	0.276042	0.371134	0.316062	0.260204	0.19171	0.212121	0.261084	0.296482	0.277778	0.260638	0.274194	0.168317	0.131313	0.22549	0.295567	0.226804	0.358209	0.209184	0.171717	0.338542	0.292308	0.229167	0.0241546	0.219512	0.226601	0.338384	0.190955	0.219388
1Zygote	0.294118	0.218447	0.192893	0.331754	0.256039	0.269036	0.25	0.254808	0.225962	0.365854	0.203791	0.214286	0.328571	0.26699	0.257009	0.241546	0.365482	0.309524	0.258373	0.253521	0.261905	0.208738	0.267943	0.230769	0.214286	0.178744	0.221698	0.201835	0.247664	0.189573	0.206897	0.218905	0.156682	0.13615	0.202765	0.206422	0.181818	0.268519	0.151659	0.164319	0.25	0.261905	0.205882	0.118182	0.188073	0.203704	0.270142	0.178404	0.180095
[truncated: 54 more columns]
