# Supplementary material for: Use of somatic mutations to quantify random contributions to mouse development
Source: BMC Genomics. 2013 Jan 18;14:39. doi: 10.1186/1471-2164-14-39 (PMC3564904; doi:10.1186/1471-2164-14-39)
Supplement: Additional file 7 — Table S7. Genetic distance data for mouse 2, Microsoft Excel file. [file 1471-2164-14-39-S7.xlsx]

## Sheet: DM_M2_final
2BL_1A	0	0.153846	0.231707	0.237179	0.418182	0.289017	0.370588	0.453488	0.357576	0.33908	0.291139	0.371257	0.278788	0.384615	0.357143	0.39521	0.383234	0.409938	0.423529	0.285714	0.365269	0.377907	0.355828	0.319277	0.317073	0.351515	0.298246	0.395349	0.420732	0.445783	0.429412	0.355705	0.343195	0.343373	0.386905	0.414773	0.440476	0.443787	0.372781	0.378698	0.385965	0.39881	0.345029	0.351515	0.382353	0.323529	0.387879	0.315476	0.427746
2BL_1B	0.153846	0	0.27439	0.24359	0.349398	0.283237	0.327485	0.354651	0.351515	0.32	0.320513	0.325301	0.333333	0.382353	0.366864	0.313609	0.333333	0.388889	0.356725	0.238636	0.341317	0.360465	0.375758	0.337349	0.329268	0.325301	0.352601	0.310345	0.30303	0.347305	0.39645	0.317241	0.375	0.281437	0.35503	0.389831	0.375	0.423529	0.347059	0.329412	0.30814	0.325444	0.319767	0.30303	0.362573	0.315789	0.341317	0.278107	0.385057
2BL_2A	0.231707	0.27439	0	0.0392157	0.32716	0.224852	0.309091	0.357143	0.352201	0.313609	0.313725	0.341615	0.283951	0.375758	0.384146	0.320988	0.345679	0.388535	0.349398	0.241176	0.322981	0.349398	0.36875	0.292683	0.304348	0.2625	0.323353	0.275449	0.339623	0.36646	0.359756	0.330986	0.312883	0.248447	0.245399	0.403509	0.388889	0.424242	0.29697	0.347561	0.331325	0.325153	0.307229	0.3125	0.309091	0.331325	0.2625	0.276074	0.309524
2BL_2B	0.237179	0.24359	0.0392157	0	0.316129	0.209877	0.316456	0.316456	0.331126	0.283951	0.305556	0.305195	0.254902	0.379747	0.383648	0.296774	0.296774	0.357616	0.3125	0.190184	0.267974	0.28125	0.335526	0.320513	0.269231	0.220779	0.264151	0.246914	0.337662	0.337662	0.305732	0.267176	0.296774	0.233766	0.23871	0.341463	0.335484	0.382166	0.286624	0.339744	0.27044	0.282051	0.24375	0.264516	0.3125	0.280255	0.254902	0.286624	0.2875
2BL_4	0.418182	0.349398	0.32716	0.316129	0	0.374269	0.415663	0.401198	0.440994	0.441176	0.444444	0.426829	0.398773	0.385542	0.409639	0.286585	0.319018	0.375796	0.319527	0.319767	0.337423	0.419162	0.440994	0.359756	0.345679	0.388889	0.366864	0.270588	0.36646	0.392638	0.343373	0.408451	0.329268	0.312883	0.321212	0.430233	0.368098	0.454545	0.345455	0.475904	0.305389	0.262195	0.349398	0.36646	0.403614	0.377246	0.300613	0.359756	0.319527
2BL_5	0.289017	0.283237	0.224852	0.209877	0.374269	0	0.356322	0.325714	0.392857	0.376404	0.32716	0.362573	0.329412	0.421965	0.404624	0.345029	0.315789	0.409639	0.380682	0.244444	0.341176	0.342857	0.390533	0.362573	0.317647	0.307692	0.363636	0.305085	0.390533	0.4	0.410405	0.389262	0.350877	0.305882	0.331395	0.411111	0.415205	0.439306	0.358382	0.369942	0.342857	0.325581	0.298851	0.307692	0.354286	0.356322	0.295858	0.294798	0.350282
2BL_6	0.370588	0.327485	0.309091	0.316456	0.415663	0.356322	0	0.342857	0.279762	0.323864	0.324841	0.413174	0.361446	0.37931	0.385965	0.274854	0.245614	0.39759	0.284884	0.220339	0.335294	0.306818	0.371257	0.414201	0.343373	0.281437	0.308571	0.344828	0.327381	0.345238	0.360465	0.346939	0.374269	0.3	0.348837	0.388889	0.315789	0.468208	0.32948	0.401163	0.302857	0.325581	0.308571	0.325444	0.331429	0.284884	0.281437	0.369942	0.384181
2BL_7	0.453488	0.354651	0.357143	0.316456	0.401198	0.325714	0.342857	0	0.356725	0.372881	0.35625	0.470238	0.384615	0.314607	0.337143	0.346591	0.365714	0.35119	0.333333	0.235955	0.316092	0.346369	0.391813	0.404624	0.35119	0.333333	0.337079	0.273743	0.356725	0.329412	0.382857	0.417219	0.333333	0.290698	0.310345	0.38587	0.331429	0.474576	0.398876	0.352601	0.301676	0.289773	0.24581	0.248555	0.337143	0.356322	0.305882	0.335227	0.320442
2BL_8	0.357576	0.351515	0.352201	0.331126	0.440994	0.392857	0.279762	0.356725	0	0.352941	0.304636	0.329193	0.30625	0.352941	0.347305	0.416667	0.347305	0.35625	0.361446	0.269006	0.409639	0.350877	0.317073	0.317073	0.325	0.341615	0.339181	0.450292	0.469512	0.469136	0.410714	0.28777	0.413174	0.341463	0.373494	0.4375	0.341317	0.491124	0.390533	0.393939	0.377907	0.39645	0.333333	0.333333	0.408284	0.323353	0.374233	0.39881	0.416185
2BL_9	0.33908	0.32	0.313609	0.283951	0.441176	0.376404	0.323864	0.372881	0.352941	0	0.358025	0.444444	0.311765	0.411429	0.425287	0.393064	0.404624	0.377246	0.443182	0.325967	0.406977	0.435028	0.364706	0.374269	0.382353	0.372093	0.372881	0.41573	0.403509	0.447674	0.451429	0.430464	0.433526	0.383721	0.442529	0.456044	0.358382	0.508571	0.411429	0.386364	0.429379	0.436782	0.363636	0.405882	0.414773	0.426136	0.391813	0.402299	0.407821
2BL_10	0.291139	0.320513	0.313725	0.305556	0.444444	0.32716	0.324841	0.35625	0.304636	0.358025	0	0.365385	0.296774	0.33758	0.335443	0.412903	0.387097	0.342282	0.4	0.226994	0.354839	0.35	0.290323	0.318471	0.331169	0.315789	0.18239	0.403727	0.361842	0.396104	0.405063	0.357664	0.352564	0.344156	0.401274	0.426829	0.396104	0.426752	0.348101	0.343949	0.345912	0.320513	0.352201	0.379085	0.398734	0.265823	0.361842	0.318471	0.360248
2BL_11	0.371257	0.325301	0.341615	0.305195	0.426829	0.362573	0.413174	0.470238	0.329193	0.444444	0.365385	0	0.411043	0.428571	0.410714	0.47561	0.45122	0.45625	0.378698	0.32948	0.47561	0.386905	0.416149	0.359756	0.382716	0.395062	0.39881	0.488235	0.462963	0.503067	0.47929	0.386207	0.46988	0.343558	0.487952	0.468208	0.457317	0.512048	0.457831	0.451807	0.392857	0.4	0.405882	0.402439	0.416667	0.347305	0.453988	0.424242	0.458824
2BL_12	0.278788	0.333333	0.283951	0.254902	0.398773	0.329412	0.361446	0.384615	0.30625	0.311765	0.296774	0.411043	0	0.391566	0.379518	0.374233	0.361963	0.360759	0.333333	0.238372	0.351852	0.369048	0.273292	0.333333	0.300613	0.372671	0.317365	0.402367	0.397516	0.419753	0.421687	0.342657	0.306748	0.351852	0.402439	0.377907	0.380368	0.518072	0.307229	0.347305	0.371257	0.396341	0.323353	0.341615	0.343373	0.26506	0.358025	0.371951	0.35503
2BR_1A	0.384615	0.382353	0.375758	0.379747	0.385542	0.421965	0.37931	0.314607	0.352941	0.411429	0.33758	0.428571	0.391566	0	0.0338983	0.408046	0.37931	0.0823529	0.404624	0.320225	0.350575	0.407821	0.4	0.4	0.339394	0.35119	0.346591	0.367232	0.349112	0.408284	0.41954	0.405405	0.362069	0.298246	0.369942	0.36612	0.321839	0.485714	0.375	0.377907	0.368715	0.371429	0.353591	0.365714	0.385057	0.352601	0.319527	0.382857	0.388889
2BR_1B	0.357143	0.366864	0.384146	0.383648	0.409639	0.404624	0.385965	0.337143	0.347305	0.425287	0.335443	0.410714	0.379518	0.0338983	0	0.444444	0.409357	0.0658683	0.404624	0.322034	0.380117	0.405714	0.386905	0.386905	0.345455	0.365269	0.34104	0.403409	0.349398	0.39881	0.438596	0.401361	0.380117	0.297619	0.397661	0.372222	0.362573	0.494186	0.404624	0.374269	0.392045	0.395349	0.376404	0.383721	0.385965	0.360465	0.341317	0.372093	0.435028
2BR_3A	0.39521	0.313609	0.320988	0.296774	0.286585	0.345029	0.274854	0.346591	0.416667	0.393064	0.412903	0.47561	0.374233	0.408046	0.444444	0	0.109195	0.50303	0.280702	0.28	0.304094	0.335227	0.42515	0.369048	0.319018	0.242424	0.333333	0.20339	0.294118	0.279762	0.32948	0.4	0.325581	0.276471	0.304094	0.320442	0.300578	0.436782	0.335227	0.461988	0.244318	0.234286	0.291429	0.3	0.331395	0.356725	0.236686	0.277457	0.312849
2BR_3B	0.383234	0.333333	0.345679	0.296774	0.319018	0.315789	0.245614	0.365714	0.347305	0.404624	0.387097	0.45122	0.361963	0.37931	0.409357	0.109195	0	0.45122	0.274854	0.268571	0.327485	0.322034	0.383234	0.392857	0.306748	0.271084	0.310345	0.268571	0.323529	0.297619	0.350877	0.390411	0.32948	0.325444	0.280702	0.331492	0.304598	0.439306	0.365169	0.426901	0.25	0.24	0.32	0.325444	0.313953	0.339181	0.27381	0.33526	0.335196
2BR_4	0.409938	0.388889	0.388535	0.357616	0.375796	0.409639	0.39759	0.35119	0.35625	0.377246	0.342282	0.45625	0.360759	0.0823529	0.0658683	0.50303	0.45122	0	0.424242	0.329412	0.390244	0.43787	0.36875	0.407407	0.316456	0.397516	0.331325	0.452381	0.425	0.478261	0.439024	0.387324	0.420732	0.380368	0.430303	0.427746	0.381818	0.49697	0.427711	0.351515	0.420118	0.436364	0.426901	0.424242	0.427711	0.387879	0.373418	0.4	0.441176
2BR_5	0.423529	0.356725	0.349398	0.3125	0.319527	0.380682	0.284884	0.333333	0.361446	0.443182	0.4	0.378698	0.333333	0.404624	0.404624	0.280702	0.274854	0.424242	0	0.217877	0.311765	0.295455	0.380952	0.362573	0.291667	0.321429	0.33908	0.288136	0.329341	0.317647	0.380117	0.333333	0.394118	0.288235	0.383721	0.327778	0.329412	0.459302	0.369942	0.364162	0.262857	0.27907	0.304598	0.297619	0.333333	0.356322	0.323353	0.352601	0.316384
2BR_6	0.285714	0.238636	0.241176	0.190184	0.319767	0.244444	0.220339	0.235955	0.269006	0.325967	0.226994	0.32948	0.238372	0.320225	0.322034	0.28	0.268571	0.329412	0.217877	0	0.252874	0.22905	0.282353	0.298851	0.239766	0.215116	0.252809	0.261111	0.28655	0.287356	0.337143	0.311258	0.264368	0.195402	0.289773	0.304348	0.281609	0.409091	0.259887	0.293785	0.26257	0.227273	0.25	0.248555	0.271186	0.264045	0.22093	0.267045	0.259669
2BR_7	0.365269	0.341317	0.322981	0.267974	0.337423	0.341176	0.335294	0.316092	0.409639	0.406977	0.354839	0.47561	0.351852	0.350575	0.380117	0.304094	0.327485	0.390244	0.311765	0.252874	0	0.228571	0.359281	0.365269	0.254658	0.29878	0.321839	0.275862	0.331325	0.343373	0.366279	0.417808	0.333333	0.255952	0.276471	0.377778	0.347059	0.44186	0.312139	0.352941	0.302857	0.273256	0.274286	0.295858	0.339181	0.311765	0.278788	0.290698	0.288136
2BR_8	0.377907	0.360465	0.349398	0.28125	0.419162	0.342857	0.306818	0.346369	0.350877	0.435028	0.35	0.386905	0.369048	0.407821	0.405714	0.335227	0.322034	0.43787	0.295455	0.22905	0.228571	0	0.313953	0.366279	0.293413	0.252941	0.314607	0.318436	0.302326	0.302326	0.377143	0.344595	0.325714	0.294798	0.331429	0.356757	0.314286	0.480226	0.365169	0.422857	0.316667	0.293785	0.305556	0.289017	0.350282	0.348571	0.288235	0.308989	0.382514
2BR_9	0.355828	0.375758	0.36875	0.335526	0.440994	0.390533	0.371257	0.391813	0.317073	0.364706	0.290323	0.416149	0.273292	0.4	0.386905	0.42515	0.383234	0.36875	0.380952	0.282353	0.359281	0.313953	0	0.325301	0.28125	0.298137	0.261628	0.464706	0.435583	0.425926	0.455621	0.307692	0.373494	0.381818	0.39521	0.431818	0.371257	0.464286	0.405882	0.39521	0.403509	0.380952	0.397661	0.412121	0.371257	0.355422	0.314815	0.431953	0.433526
2BR_10	0.319277	0.337349	0.292683	0.320513	0.359756	0.362573	0.414201	0.404624	0.317073	0.374269	0.318471	0.359756	0.333333	0.4	0.386905	0.369048	0.392857	0.407407	0.362573	0.298851	0.365269	0.366279	0.325301	0	0.236364	0.319018	0.333333	0.412791	0.408537	0.442424	0.39881	0.354167	0.389222	0.299401	0.382353	0.384181	0.434524	0.447059	0.403509	0.35119	0.372093	0.337278	0.368421	0.381818	0.385965	0.390533	0.306748	0.323529	0.402299
2BR_11	0.317073	0.329268	0.304348	0.269231	0.345679	0.317647	0.343373	0.35119	0.325	0.382353	0.331169	0.382716	0.300613	0.339394	0.345455	0.319018	0.306748	0.316456	0.291667	0.239766	0.254658	0.293413	0.28125	0.236364	0	0.246914	0.289157	0.370588	0.37037	0.382716	0.304878	0.304965	0.333333	0.302469	0.331288	0.319767	0.351852	0.361446	0.349398	0.345455	0.301205	0.294479	0.319277	0.335404	0.335329	0.327273	0.275	0.309091	0.339286
2BR_12	0.351515	0.325301	0.2625	0.220779	0.388889	0.307692	0.281437	0.333333	0.341615	0.372093	0.315789	0.395062	0.372671	0.35119	0.365269	0.242424	0.271084	0.397516	0.321429	0.215116	0.29878	0.252941	0.298137	0.319018	0.246914	0	0.307692	0.292398	0.343558	0.339394	0.333333	0.409722	0.337349	0.266667	0.307229	0.342857	0.310976	0.385542	0.333333	0.42515	0.272189	0.240964	0.325444	0.312883	0.329341	0.321429	0.257669	0.355422	0.315789
2BR_13	0.298246	0.352601	0.323353	0.264151	0.366864	0.363636	0.308571	0.337079	0.339181	0.372881	0.18239	0.39881	0.317365	0.346591	0.34104	0.333333	0.310345	0.331325	0.33908	0.252809	0.321839	0.314607	0.261628	0.333333	0.289157	0.307692	0	0.372881	0.327485	0.378698	0.380682	0.302013	0.333333	0.325581	0.37931	0.393443	0.348571	0.352273	0.327684	0.358382	0.303371	0.302857	0.361582	0.356725	0.36	0.271676	0.323529	0.371429	0.344444
2Chest	0.395349	0.310345	0.275449	0.246914	0.270588	0.305085	0.344828	0.273743	0.450292	0.41573	0.403727	0.488235	0.402367	0.367232	0.403409	0.20339	0.268571	0.452381	0.288136	0.261111	0.275862	0.318436	0.464706	0.412791	0.370588	0.292398	0.372881	0	0.255814	0.238372	0.285714	0.532895	0.257143	0.219653	0.212644	0.320652	0.275862	0.429379	0.271186	0.409091	0.206704	0.164773	0.146067	0.16763	0.257143	0.346591	0.187135	0.215909	0.254144
2FL_1A	0.420732	0.30303	0.339623	0.337662	0.36646	0.390533	0.327381	0.356725	0.469512	0.403509	0.361842	0.462963	0.397516	0.349112	0.349398	0.294118	0.323529	0.425	0.329341	0.28655	0.331325	0.302326	0.435583	0.408537	0.37037	0.343558	0.327485	0.255814	0	0.0426829	0.339286	0.457143	0.293413	0.284848	0.377246	0.333333	0.282353	0.443787	0.302326	0.427711	0.28655	0.264706	0.258824	0.25	0.303571	0.331325	0.29697	0.315476	0.333333
2FL_1B	0.445783	0.347305	0.36646	0.337662	0.392638	0.4	0.345238	0.329412	0.469136	0.447674	0.396104	0.503067	0.419753	0.408284	0.39881	0.279762	0.297619	0.478261	0.317647	0.287356	0.343373	0.302326	0.425926	0.442424	0.382716	0.339394	0.378698	0.238372	0.0426829	0	0.323353	0.472222	0.295181	0.289157	0.35119	0.329545	0.321429	0.482143	0.311765	0.443787	0.298246	0.289941	0.264706	0.256098	0.301775	0.358824	0.286585	0.327381	0.352601
2FL_3	0.429412	0.39645	0.359756	0.305732	0.343373	0.410405	0.360465	0.382857	0.410714	0.451429	0.405063	0.47929	0.421687	0.41954	0.438596	0.32948	0.350877	0.439024	0.380117	0.337143	0.366279	0.377143	0.455621	0.39881	0.304878	0.333333	0.380682	0.285714	0.339286	0.323353	0	0.421769	0.323699	0.313609	0.315789	0.427778	0.383721	0.514451	0.346821	0.441176	0.342857	0.296512	0.333333	0.347059	0.366279	0.397661	0.287425	0.34104	0.372881
2FL_4	0.355705	0.317241	0.330986	0.267176	0.408451	0.389262	0.346939	0.417219	0.28777	0.430464	0.357664	0.386207	0.342657	0.405405	0.401361	0.4	0.390411	0.387324	0.333333	0.311258	0.417808	0.344595	0.307692	0.354167	0.304965	0.409722	0.302013	0.532895	0.457143	0.472222	0.421769	0	0.449664	0.409722	0.435374	0.419355	0.393103	0.435374	0.38255	0.406667	0.42953	0.424658	0.417219	0.421769	0.435374	0.324324	0.432624	0.452703	0.390728
2FL_5	0.343195	0.375	0.312883	0.296774	0.329268	0.350877	0.374269	0.333333	0.413174	0.433526	0.352564	0.46988	0.306748	0.362069	0.380117	0.325581	0.32948	0.420732	0.394118	0.264368	0.333333	0.325714	0.373494	0.389222	0.333333	0.337349	0.333333	0.257143	0.293413	0.295181	0.323699	0.449664	0	0.35119	0.288235	0.372222	0.347059	0.436047	0.365714	0.39645	0.308571	0.302326	0.323864	0.335294	0.315789	0.352941	0.287425	0.331395	0.322034
2FL_7	0.343373	0.281437	0.248447	0.233766	0.312883	0.305882	0.3	0.290698	0.341463	0.383721	0.344156	0.343558	0.351852	0.298246	0.297619	0.276471	0.325444	0.380368	0.288235	0.195402	0.255952	0.294798	0.381818	0.299401	0.302469	0.266667	0.325581	0.219653	0.284848	0.289157	0.313609	0.409722	0.35119	0	0.276471	0.325843	0.313609	0.482353	0.274854	0.394118	0.242775	0.264706	0.209302	0.228916	0.327485	0.3	0.245399	0.276471	0.331429
2FL_8	0.386905	0.35503	0.245399	0.23871	0.321212	0.331395	0.348837	0.310345	0.373494	0.442529	0.401274	0.487952	0.402439	0.369942	0.397661	0.304094	0.280702	0.430303	0.383721	0.289773	0.276471	0.331429	0.39521	0.382353	0.331288	0.307229	0.37931	0.212644	0.377246	0.35119	0.315789	0.435374	0.288235	0.276471	0	0.375691	0.335294	0.459302	0.317919	0.450292	0.24	0.238372	0.235632	0.267857	0.304598	0.416185	0.266667	0.331395	0.333333
2FL_9	0.414773	0.389831	0.403509	0.341463	0.430233	0.411111	0.388889	0.38587	0.4375	0.456044	0.426829	0.468208	0.377907	0.36612	0.372222	0.320442	0.331492	0.427746	0.327778	0.304348	0.377778	0.356757	0.431818	0.384181	0.319767	0.342857	0.393443	0.320652	0.333333	0.329545	0.427778	0.419355	0.372222	0.325843	0.375691	0	0.316667	0.32967	0.338798	0.458101	0.313514	0.313187	0.315217	0.314607	0.303867	0.333333	0.348571	0.368132	0.385027
2FL_10	0.440476	0.375	0.388889	0.335484	0.368098	0.415205	0.315789	0.331429	0.341317	0.358382	0.396104	0.457317	0.380368	0.321839	0.362573	0.300578	0.304598	0.381818	0.329412	0.281609	0.347059	0.314286	0.371257	0.434524	0.351852	0.310976	0.348571	0.275862	0.282353	0.321429	0.383721	0.393103	0.347059	0.313609	0.335294	0.316667	0	0.404624	0.348571	0.414201	0.302857	0.304598	0.291429	0.284024	0.397661	0.352941	0.267857	0.377907	0.353933
2FL_11	0.443787	0.423529	0.424242	0.382166	0.454545	0.439306	0.468208	0.474576	0.491124	0.508571	0.426752	0.512048	0.518072	0.485714	0.494186	0.436782	0.439306	0.49697	0.459302	0.409091	0.44186	0.480226	0.464286	0.447059	0.361446	0.385542	0.352273	0.429379	0.443787	0.482143	0.514451	0.435374	0.436047	0.482353	0.459302	0.32967	0.404624	0	0.428571	0.491329	0.372881	0.37931	0.4375	0.429412	0.448276	0.395349	0.440476	0.4	0.430168
2FL_12	0.372781	0.347059	0.29697	0.286624	0.345455	0.358382	0.32948	0.398876	0.390533	0.411429	0.348101	0.457831	0.307229	0.375	0.404624	0.335227	0.365169	0.427711	0.369942	0.259887	0.312139	0.365169	0.405882	0.403509	0.349398	0.333333	0.327684	0.271186	0.302326	0.311765	0.346821	0.38255	0.365714	0.274854	0.317919	0.338798	0.348571	0.428571	0	0.395349	0.314607	0.276836	0.259887	0.245614	0.33908	0.312139	0.3	0.308571	0.303867
2FR_1	0.378698	0.329412	0.347561	0.339744	0.475904	0.369942	0.401163	0.352601	0.393939	0.386364	0.343949	0.451807	0.347305	0.377907	0.374269	0.461988	0.426901	0.351515	0.364162	0.293785	0.352941	0.422857	0.39521	0.35119	0.345455	0.42515	0.358382	0.409091	0.427711	0.443787	0.441176	0.406667	0.39645	0.394118	0.450292	0.458101	0.414201	0.491329	0.395349	0	0.405714	0.412791	0.387283	0.39881	0.387283	0.32948	0.39521	0.348837	0.363636
2FR_1A	0.385965	0.30814	0.331325	0.27044	0.305389	0.342857	0.302857	0.301676	0.377907	0.429379	0.345912	0.392857	0.371257	0.368715	0.392045	0.244318	0.25	0.420118	0.262857	0.26257	0.302857	0.316667	0.403509	0.372093	0.301205	0.272189	0.303371	0.206704	0.28655	0.298246	0.342857	0.42953	0.308571	0.242775	0.24	0.313514	0.302857	0.372881	0.314607	0.405714	0	0.039548	0.222222	0.218391	0.310734	0.228571	0.223529	0.276836	0.302198
2FR_1B	0.39881	0.325444	0.325153	0.282051	0.262195	0.325581	0.325581	0.289773	0.39645	0.436782	0.320513	0.4	0.396341	0.371429	0.395349	0.234286	0.24	0.436364	0.27907	0.227273	0.273256	0.293785	0.380952	0.337278	0.294479	0.240964	0.302857	0.164773	0.264706	0.289941	0.296512	0.424658	0.302326	0.264706	0.238372	0.313187	0.304598	0.37931	0.276836	0.412791	0.039548	0	0.20904	0.211765	0.312139	0.238372	0.195266	0.264368	0.272222
2FR_2A	0.345029	0.319767	0.307229	0.24375	0.349398	0.298851	0.308571	0.24581	0.333333	0.363636	0.352201	0.405882	0.323353	0.353591	0.376404	0.291429	0.32	0.426901	0.304598	0.25	0.274286	0.305556	0.397661	0.368421	0.319277	0.325444	0.361582	0.146067	0.258824	0.264706	0.333333	0.417219	0.323864	0.209302	0.235632	0.315217	0.291429	0.4375	0.259887	0.387283	0.222222	0.20904	0	0.00568182	0.302857	0.293103	0.278107	0.255682	0.303867
2FR_2B	0.351515	0.30303	0.3125	0.264516	0.36646	0.307692	0.325444	0.248555	0.333333	0.405882	0.379085	0.402439	0.341615	0.365714	0.383721	0.3	0.325444	0.424242	0.297619	0.248555	0.295858	0.289017	0.412121	0.381818	0.335404	0.312883	0.356725	0.16763	0.25	0.256098	0.347059	0.421769	0.335294	0.228916	0.267857	0.314607	0.284024	0.429412	0.245614	0.39881	0.218391	0.211765	0.00568182	0	0.3	0.297619	0.288344	0.251462	0.291429
2FR_4	0.382353	0.362573	0.309091	0.3125	0.403614	0.354286	0.331429	0.337143	0.408284	0.414773	0.398734	0.416667	0.343373	0.385057	0.385965	0.331395	0.313953	0.427711	0.333333	0.271186	0.339181	0.350282	0.371257	0.385965	0.335329	0.329341	0.36	0.257143	0.303571	0.301775	0.366279	0.435374	0.315789	0.327485	0.304598	0.303867	0.397661	0.448276	0.33908	0.387283	0.310734	0.312139	0.302857	0.3	0	0.358382	0.291667	0.32	0.348315
2FR_5	0.323529	0.315789	0.331325	0.280255	0.377246	0.356322	0.284884	0.356322	0.323353	0.426136	0.265823	0.347305	0.26506	0.352601	0.360465	0.356725	0.339181	0.387879	0.356322	0.264045	0.311765	0.348571	0.355422	0.390533	0.327273	0.321429	0.271676	0.346591	0.331325	0.358824	0.397661	0.324324	0.352941	0.3	0.416185	0.333333	0.352941	0.395349	0.312139	0.32948	0.228571	0.238372	0.293103	0.297619	0.358382	0	0.311377	0.348837	0.348315
2FR_6	0.387879	0.341317	0.2625	0.254902	0.300613	0.295858	0.281437	0.305882	0.374233	0.391813	0.361842	0.453988	0.358025	0.319527	0.341317	0.236686	0.27381	0.373418	0.323353	0.22093	0.278788	0.288235	0.314815	0.306748	0.275	0.257669	0.323529	0.187135	0.29697	0.286585	0.287425	0.432624	0.287425	0.245399	0.266667	0.348571	0.267857	0.440476	0.3	0.39521	0.223529	0.195266	0.278107	0.288344	0.291667	0.311377	0	0.261905	0.283237
2FR_7	0.315476	0.278107	0.276074	0.286624	0.359756	0.294798	0.369942	0.335227	0.39881	0.402299	0.318471	0.424242	0.371951	0.382857	0.372093	0.277457	0.33526	0.4	0.352601	0.267045	0.290698	0.308989	0.431953	0.323529	0.309091	0.355422	0.371429	0.215909	0.315476	0.327381	0.34104	0.452703	0.331395	0.276471	0.331395	0.368132	0.377907	0.4	0.308571	0.348837	0.276836	0.264368	0.255682	0.251462	0.32	0.348837	0.261905	0	0.357542
2FR_8	0.427746	0.385057	0.309524	0.2875	0.319527	0.350282	0.384181	0.320442	0.416185	0.407821	0.360248	0.458824	0.35503	0.388889	0.435028	0.312849	0.335196	0.441176	0.316384	0.259669	0.288136	0.382514	0.433526	0.402299	0.339286	0.315789	0.344444	0.254144	0.333333	0.352601	0.372881	0.390728	0.322034	0.331429	0.333333	0.385027	0.353933	0.430168	0.303867	0.363636	0.302198	0.272222	0.303867	0.291429	0.348315	0.348315	0.283237	0.357542	0
2FR_9	0.405882	0.327485	0.327273	0.329114	0.319277	0.344828	0.37931	0.292135	0.452941	0.443182	0.411392	0.461078	0.421687	0.372881	0.396552	0.297753	0.322034	0.461078	0.362069	0.258427	0.298851	0.346369	0.447059	0.415205	0.381818	0.321429	0.423729	0.184358	0.30814	0.269006	0.310345	0.47973	0.287356	0.273256	0.262857	0.347826	0.323864	0.448864	0.284916	0.434286	0.256983	0.219101	0.207865	0.215116	0.308571	0.344828	0.263158	0.261364	0.307692
2FR_10	0.382353	0.356725	0.345455	0.28481	0.337349	0.350575	0.290698	0.364162	0.349398	0.397727	0.350318	0.419162	0.301205	0.354651	0.380117	0.311765	0.301775	0.371951	0.331395	0.242938	0.261905	0.294798	0.36747	0.377246	0.260606	0.281437	0.362069	0.285714	0.313253	0.315476	0.352941	0.39726	0.343195	0.214286	0.329412	0.325843	0.325444	0.421053	0.292398	0.391813	0.317919	0.288235	0.294798	0.293413	0.313953	0.27907	0.281437	0.364706	0.262857
2FR_11	0.371429	0.333333	0.321429	0.277778	0.352941	0.361582	0.338983	0.320225	0.333333	0.427778	0.382716	0.383721	0.343195	0.363636	0.393064	0.281609	0.342857	0.43787	0.285714	0.266667	0.316092	0.314607	0.385965	0.389535	0.382353	0.290698	0.324022	0.207865	0.33526	0.325581	0.338983	0.386667	0.323864	0.281609	0.285714	0.396739	0.321839	0.431818	0.271186	0.385057	0.275281	0.257143	0.22905	0.226744	0.327684	0.337143	0.341176	0.291429	0.261111
2Hand	0.377143	0.289773	0.288235	0.240741	0.273256	0.301676	0.308989	0.280899	0.438596	0.401099	0.364198	0.445087	0.391813	0.361582	0.369318	0.211429	0.251429	0.443787	0.264045	0.225275	0.264368	0.272222	0.464706	0.381503	0.347059	0.255814	0.348315	0.0163934	0.222222	0.218391	0.274286	0.503268	0.252874	0.195402	0.193182	0.277174	0.275862	0.397727	0.254237	0.40678	0.173184	0.153409	0.162921	0.16763	0.242938	0.325843	0.180233	0.221591	0.237569
2KL_2A	0.420732	0.315152	0.38125	0.342105	0.364198	0.333333	0.357143	0.362573	0.426829	0.458824	0.410596	0.496894	0.40625	0.391813	0.416667	0.3	0.341176	0.447205	0.353293	0.269006	0.317365	0.325581	0.411043	0.347561	0.396226	0.310559	0.345029	0.19883	0.313253	0.317073	0.339286	0.51773	0.299401	0.321212	0.299401	0.327684	0.325444	0.426036	0.348837	0.409639	0.255814	0.251462	0.273256	0.277108	0.303571	0.383234	0.248485	0.301775	0.325714
2KL_2B	0.407186	0.339286	0.386503	0.316129	0.412121	0.368421	0.368421	0.422857	0.39881	0.427746	0.406452	0.47561	0.343558	0.385057	0.409357	0.383721	0.406977	0.420732	0.339181	0.268571	0.321637	0.380682	0.383234	0.375	0.388889	0.327273	0.344828	0.297143	0.383234	0.39521	0.391813	0.465278	0.362573	0.343195	0.348837	0.337017	0.339181	0.421965	0.350575	0.391813	0.255682	0.277457	0.325714	0.343195	0.331395	0.350877	0.313253	0.369942	0.359551
2KL_3	0.377246	0.35503	0.32716	0.314103	0.408537	0.368421	0.321637	0.363636	0.380952	0.381503	0.367742	0.390244	0.337423	0.408046	0.421053	0.316092	0.343023	0.466667	0.380117	0.285714	0.368421	0.333333	0.347305	0.369048	0.353659	0.309091	0.350575	0.327684	0.321429	0.335329	0.412791	0.417808	0.372093	0.317647	0.374269	0.381215	0.315789	0.482759	0.321839	0.45614	0.3125	0.312139	0.291429	0.3	0.289017	0.345029	0.283133	0.385057	0.359551
2KL_4	0.348837	0.300578	0.329341	0.289308	0.313609	0.357955	0.310345	0.272727	0.392857	0.410112	0.3375	0.455621	0.380952	0.325714	0.333333	0.219653	0.277457	0.365269	0.306818	0.277778	0.313953	0.338983	0.428571	0.339181	0.317365	0.329412	0.297143	0.179775	0.238095	0.226744	0.290698	0.426667	0.296512	0.209302	0.264368	0.313187	0.302326	0.41954	0.251429	0.392045	0.231638	0.218391	0.198864	0.205882	0.297143	0.295455	0.229412	0.287356	0.284916
2KL_5	0.422857	0.335227	0.341176	0.319018	0.360465	0.318436	0.312849	0.263736	0.354286	0.375691	0.345679	0.412791	0.327485	0.372222	0.389831	0.314607	0.331461	0.394118	0.305085	0.236264	0.322034	0.302198	0.367816	0.402299	0.356725	0.313953	0.324176	0.220994	0.308571	0.289017	0.312849	0.366667	0.292135	0.24	0.288136	0.368984	0.320225	0.416667	0.288889	0.386364	0.291209	0.290503	0.226519	0.228571	0.277778	0.361582	0.268571	0.344444	0.26087
2KL_6	0.356725	0.30814	0.295181	0.27673	0.287425	0.325714	0.295455	0.268156	0.356725	0.41573	0.352201	0.343195	0.39521	0.308989	0.32	0.25	0.284091	0.392857	0.274286	0.22905	0.28	0.309392	0.409357	0.331395	0.343373	0.224852	0.280899	0.183333	0.274854	0.269006	0.306818	0.456954	0.251429	0.236994	0.228571	0.335135	0.274286	0.457627	0.314607	0.365714	0.211111	0.19774	0.283333	0.275862	0.255682	0.32	0.241176	0.299435	0.296703
2KL_7	0.317365	0.315476	0.290123	0.225806	0.339394	0.325581	0.345029	0.304598	0.341317	0.393064	0.322581	0.375758	0.341463	0.327586	0.356725	0.331395	0.339181	0.371951	0.304094	0.258621	0.311765	0.297143	0.379518	0.404762	0.312883	0.256098	0.344828	0.274286	0.347305	0.355422	0.389535	0.365517	0.294118	0.25	0.263158	0.377778	0.358824	0.424419	0.34104	0.370588	0.291429	0.284884	0.262857	0.260355	0.304094	0.329412	0.311377	0.337209	0.293785
2KL_8	0.384615	0.252941	0.317073	0.257862	0.30303	0.300578	0.309942	0.268571	0.341317	0.388571	0.343949	0.409639	0.327273	0.356322	0.387283	0.248555	0.27907	0.402439	0.306358	0.265537	0.292398	0.329545	0.413174	0.333333	0.319277	0.285714	0.333333	0.219101	0.303571	0.289941	0.333333	0.380952	0.28655	0.266272	0.216374	0.314917	0.321637	0.393064	0.287356	0.389535	0.244318	0.225434	0.217143	0.230769	0.283237	0.275862	0.267857	0.310345	0.241573
2KL_9	0.366864	0.8	0.756098	0.753165	0.849398	0.793103	0.774566	0.322034	0.840237	0.788571	0.834395	0.825301	0.775758	0.846591	0.861272	0.740113	0.306818	0.885542	0.780347	0.666667	0.809249	0.780899	0.822485	0.770588	0.751515	0.718563	0.75	0.752809	0.298246	0.782353	0.797688	0.878378	0.768786	0.74269	0.364162	0.79235	0.765714	0.457143	0.303371	0.82659	0.735955	0.717514	0.316384	0.777778	0.805714	0.763006	0.747059	0.829545	0.303867
2KR_1A	0.405229	0.388158	0.328671	0.314286	0.380952	0.322368	0.269737	0.335484	0.342466	0.422078	0.338129	0.403974	0.360544	0.411765	0.416107	0.248366	0.236842	0.452055	0.282895	0.290323	0.375839	0.358974	0.37931	0.38255	0.372414	0.306122	0.27451	0.248366	0.355705	0.29932	0.341935	0.392593	0.309677	0.275168	0.292208	0.360759	0.295302	0.401316	0.313725	0.403974	0.25	0.253333	0.235669	0.24	0.344156	0.324503	0.285714	0.313725	0.310127
2KR_1B	0.485207	0.397661	0.408537	0.360759	0.377246	0.369942	0.32948	0.338983	0.402367	0.491429	0.407643	0.419162	0.424242	0.4	0.430233	0.25	0.267442	0.46988	0.304094	0.289773	0.368421	0.357955	0.452381	0.380952	0.387879	0.323353	0.361582	0.222857	0.343195	0.323353	0.316092	0.425676	0.319767	0.254438	0.313953	0.331492	0.284884	0.436782	0.293103	0.47093	0.261364	0.231214	0.225989	0.239766	0.333333	0.356725	0.303571	0.325714	0.346369
2KR_2A	0.430233	0.4	0.331361	0.314815	0.397661	0.40113	0.369318	0.41989	0.485549	0.488764	0.438272	0.482353	0.428571	0.379888	0.397727	0.316384	0.327684	0.417647	0.384181	0.377778	0.384181	0.40884	0.41954	0.367816	0.375	0.325581	0.357143	0.283333	0.325581	0.319767	0.372881	0.509934	0.363636	0.32	0.329609	0.354839	0.372881	0.421348	0.372222	0.423729	0.303867	0.308989	0.331492	0.342857	0.320225	0.409091	0.280702	0.344444	0.413043
2KR_2B	0.405714	0.380682	0.3	0.288344	0.397661	0.374302	0.335196	0.404372	0.431818	0.458564	0.398773	0.465116	0.385965	0.373626	0.385475	0.294444	0.316667	0.418605	0.368715	0.355191	0.351955	0.375	0.405714	0.335227	0.350877	0.300578	0.340659	0.295082	0.342857	0.342857	0.363128	0.460526	0.357542	0.293785	0.294444	0.354497	0.368715	0.447514	0.357143	0.396648	0.309783	0.320442	0.322404	0.333333	0.309392	0.391061	0.298851	0.335165	0.408602
2KR_3	0.372781	0.317647	0.335366	0.33121	0.375758	0.387283	0.393064	0.40113	0.461538	0.422857	0.394904	0.457831	0.387879	0.375	0.416185	0.282486	0.318182	0.463855	0.381503	0.327684	0.306358	0.357542	0.408284	0.4	0.426829	0.359281	0.420455	0.224719	0.315789	0.329412	0.436782	0.557823	0.346821	0.251462	0.312139	0.382514	0.325714	0.514286	0.325843	0.383721	0.342697	0.327684	0.316384	0.345029	0.316092	0.375723	0.264706	0.291429	0.375691
2KR_4	0.378698	0.323529	0.341463	0.33121	0.309091	0.373563	0.375723	0.276836	0.390533	0.434286	0.388535	0.445783	0.363636	0.338983	0.344828	0.32	0.327586	0.419162	0.33526	0.299435	0.271676	0.385475	0.411765	0.423529	0.390244	0.383234	0.378531	0.162921	0.260355	0.213018	0.33908	0.483221	0.283237	0.251462	0.252874	0.327869	0.300578	0.44	0.289773	0.412791	0.269663	0.257143	0.230337	0.226744	0.287356	0.346821	0.27381	0.331429	0.338889
2KR_5	0.368098	0.310976	0.367089	0.311258	0.320755	0.359281	0.329341	0.345029	0.361963	0.420118	0.337748	0.4125	0.358491	0.323529	0.329341	0.333333	0.333333	0.36875	0.371257	0.280702	0.329341	0.337209	0.312883	0.371951	0.335443	0.291925	0.323529	0.292398	0.294479	0.325153	0.363095	0.391608	0.353293	0.29697	0.327381	0.39548	0.353293	0.473373	0.323529	0.404762	0.30814	0.284024	0.269006	0.290909	0.309524	0.321429	0.259259	0.372781	0.402299
2KR_7	0.423529	0.397661	0.327273	0.292994	0.437126	0.373563	0.321839	0.340909	0.369048	0.380682	0.415094	0.45509	0.385542	0.382857	0.424419	0.387283	0.358382	0.407186	0.344828	0.252809	0.360465	0.359551	0.35503	0.385965	0.339394	0.345238	0.302857	0.380682	0.404762	0.447059	0.377907	0.394558	0.377907	0.401163	0.37931	0.379121	0.331395	0.477011	0.342857	0.344828	0.361582	0.362069	0.409091	0.394118	0.4	0.373563	0.341317	0.413793	0.357542
2KR_8	0.401198	0.375	0.32716	0.316129	0.387879	0.360465	0.403509	0.350575	0.407186	0.34104	0.391026	0.509091	0.371951	0.416185	0.4	0.404624	0.410405	0.417178	0.397661	0.304598	0.311765	0.382857	0.371257	0.369048	0.361963	0.408537	0.396552	0.373563	0.408284	0.461078	0.453488	0.409722	0.382353	0.369048	0.341176	0.411111	0.418605	0.534884	0.371429	0.372781	0.365714	0.367816	0.33908	0.357143	0.380117	0.405882	0.35119	0.319767	0.348315
2KR_9	0.36747	0.357143	0.291925	0.288462	0.314815	0.345029	0.403509	0.306358	0.385542	0.387283	0.392157	0.420732	0.368098	0.366279	0.360947	0.309942	0.335294	0.388889	0.331361	0.287356	0.289941	0.377143	0.391566	0.385542	0.353659	0.323171	0.34104	0.283237	0.357143	0.345455	0.323699	0.372414	0.329412	0.27381	0.329412	0.407821	0.337209	0.44186	0.290698	0.431953	0.323699	0.327485	0.252874	0.254438	0.33526	0.343195	0.295181	0.300578	0.329545
2KR_10	0.403509	0.33908	0.317365	0.327044	0.291667	0.335227	0.382857	0.346369	0.444444	0.412429	0.43125	0.482143	0.437126	0.421348	0.457143	0.295455	0.323864	0.482143	0.420455	0.322222	0.284091	0.348066	0.450867	0.433526	0.427711	0.335294	0.388889	0.194444	0.321637	0.298246	0.327684	0.472973	0.261364	0.325714	0.254237	0.430108	0.367232	0.480226	0.312849	0.413793	0.255556	0.237288	0.266667	0.275862	0.305085	0.371429	0.288235	0.288136	0.311475
2KR_11	0.333333	0.269663	0.25	0.176829	0.317919	0.320442	0.314917	0.205405	0.361582	0.349727	0.278788	0.396552	0.364162	0.326087	0.348066	0.236264	0.291209	0.373563	0.314917	0.237838	0.270718	0.290323	0.342697	0.348315	0.284884	0.24	0.286486	0.2	0.305085	0.293785	0.351648	0.391026	0.281768	0.240223	0.243094	0.324607	0.276243	0.393443	0.336957	0.370166	0.198925	0.213115	0.210811	0.201117	0.252747	0.287293	0.25	0.289617	0.271277
2KR_12	0.482353	0.409357	0.351515	0.341772	0.457831	0.448276	0.473988	0.454023	0.39759	0.451977	0.43038	0.440476	0.39759	0.479769	0.505814	0.409357	0.391813	0.50303	0.385057	0.382022	0.317647	0.357955	0.39759	0.455621	0.409639	0.39881	0.393064	0.40113	0.463855	0.447059	0.435294	0.435374	0.376471	0.435294	0.331395	0.522222	0.423529	0.5	0.410405	0.402299	0.411429	0.424419	0.36	0.349112	0.41954	0.436782	0.413174	0.450867	0.384181
2ML_F_1B	0.374269	0.319527	0.300613	0.309677	0.378049	0.372093	0.30814	0.316384	0.321429	0.385057	0.35443	0.377246	0.335366	0.36	0.354651	0.300578	0.362069	0.393939	0.261628	0.210227	0.346821	0.338983	0.349112	0.360947	0.319018	0.26506	0.335227	0.295455	0.349112	0.333333	0.390805	0.367347	0.402299	0.264706	0.408046	0.362637	0.290698	0.434286	0.357955	0.327485	0.338983	0.327586	0.359551	0.339181	0.33526	0.296512	0.27381	0.33908	0.272222
2ML_F_6	0.394118	0.335294	0.353659	0.310127	0.375758	0.398844	0.275862	0.384181	0.378698	0.392045	0.415094	0.48503	0.39759	0.420455	0.439306	0.248588	0.25	0.493976	0.306358	0.299435	0.306358	0.314607	0.447059	0.405882	0.361446	0.35119	0.346591	0.219101	0.255814	0.264706	0.33908	0.439189	0.321839	0.290698	0.306358	0.327869	0.308571	0.462857	0.353933	0.44186	0.275281	0.252809	0.252809	0.25731	0.310345	0.327586	0.294118	0.337143	0.331492
2ML_F_7	0.433735	0.369048	0.385093	0.357143	0.375758	0.385965	0.376471	0.371429	0.431138	0.465116	0.383117	0.466258	0.419753	0.436782	0.461988	0.306358	0.362573	0.448485	0.388235	0.321839	0.341176	0.36	0.421687	0.407186	0.374233	0.384146	0.436782	0.295455	0.341317	0.319277	0.356725	0.445205	0.397661	0.289941	0.368421	0.388889	0.382353	0.491329	0.358382	0.476471	0.308571	0.30814	0.308571	0.317647	0.368421	0.345029	0.30303	0.348837	0.412429
2ML_F_9A	0.403727	0.343558	0.322785	0.317881	0.33758	0.381818	0.379518	0.319767	0.404908	0.365269	0.353333	0.5125	0.371069	0.360465	0.390533	0.291667	0.355422	0.429448	0.393939	0.347059	0.295181	0.364706	0.419753	0.374233	0.358491	0.33125	0.345238	0.239766	0.271605	0.298137	0.383234	0.453901	0.341317	0.286585	0.289157	0.36	0.313253	0.482143	0.321429	0.402439	0.315789	0.287425	0.271676	0.279762	0.349398	0.369697	0.267081	0.305389	0.319767
2ML_F_9B	0.38125	0.335404	0.33758	0.348993	0.358974	0.402439	0.393939	0.323529	0.428571	0.373494	0.342282	0.477987	0.392405	0.362573	0.404762	0.313253	0.363636	0.440994	0.378049	0.313609	0.30303	0.360947	0.409938	0.351852	0.375796	0.352201	0.347305	0.254438	0.275	0.30625	0.4	0.45	0.333333	0.296296	0.315152	0.367816	0.321212	0.481928	0.341317	0.392638	0.282353	0.253012	0.284884	0.295181	0.351515	0.359756	0.30625	0.313253	0.315789
2ML_F_10	0.35119	0.331361	0.331288	0.305732	0.410714	0.402299	0.348837	0.468571	0.363095	0.431034	0.333333	0.355422	0.351515	0.456647	0.452941	0.374269	0.403509	0.484663	0.403509	0.337143	0.370588	0.405714	0.419162	0.386905	0.369697	0.333333	0.369318	0.37931	0.345238	0.379518	0.395349	0.451389	0.421053	0.333333	0.376471	0.45	0.406977	0.479769	0.364162	0.444444	0.354286	0.354651	0.33908	0.321429	0.372093	0.317647	0.380952	0.366279	0.389831
2ML_my_1	0.388235	0.315789	0.309091	0.308176	0.329341	0.333333	0.362069	0.338983	0.435294	0.389831	0.388535	0.461078	0.36747	0.4	0.406977	0.329545	0.340909	0.391566	0.325581	0.259887	0.290698	0.367232	0.39645	0.390533	0.365269	0.390533	0.384181	0.247191	0.316092	0.311765	0.321839	0.427586	0.317919	0.274854	0.30814	0.409836	0.297143	0.457143	0.348315	0.380117	0.305085	0.261364	0.301136	0.311765	0.356322	0.377907	0.27907	0.310345	0.294444
2ML_my_4	0.380682	0.338983	0.362573	0.341463	0.375723	0.405556	0.327778	0.375	0.39548	0.445055	0.380368	0.433526	0.395349	0.392265	0.410112	0.288889	0.344444	0.473684	0.38764	0.322404	0.342697	0.393443	0.411429	0.394286	0.385965	0.293103	0.387978	0.307692	0.386364	0.408046	0.427778	0.427632	0.346369	0.340909	0.342697	0.404255	0.372222	0.486188	0.362637	0.391061	0.338798	0.322222	0.335165	0.352273	0.377778	0.325843	0.318182	0.333333	0.351351
2ML_my_10	0.36	0.275862	0.285714	0.275	0.335294	0.293785	0.305085	0.288889	0.352601	0.318436	0.312883	0.343023	0.35503	0.337079	0.36	0.289773	0.278409	0.392857	0.342857	0.238889	0.3125	0.288889	0.358382	0.366279	0.345238	0.288235	0.305556	0.251397	0.254335	0.28655	0.329609	0.377483	0.314607	0.265896	0.291429	0.372973	0.318182	0.488764	0.314607	0.386364	0.266667	0.248588	0.25	0.247126	0.316384	0.274286	0.244186	0.310734	0.296703
2ML_my_11	0.395062	0.398773	0.329114	0.30719	0.39375	0.349398	0.357143	0.370588	0.408537	0.446429	0.366667	0.465839	0.352201	0.444444	0.464286	0.309091	0.327273	0.47205	0.304878	0.264706	0.349398	0.366864	0.438272	0.397516	0.335443	0.30625	0.426036	0.255952	0.333333	0.3125	0.371257	0.460432	0.349398	0.308642	0.347561	0.327586	0.361446	0.434524	0.353293	0.460123	0.282353	0.283133	0.284884	0.259036	0.341317	0.357576	0.259259	0.331325	0.28655
2ML_my_S1	0.465116	0.445087	0.419162	0.385093	0.440476	0.431818	0.477273	0.374302	0.424419	0.449438	0.358491	0.485207	0.434524	0.398876	0.411429	0.394286	0.44	0.410714	0.385057	0.374302	0.356322	0.355556	0.397661	0.426901	0.392857	0.420118	0.357542	0.342697	0.395349	0.382353	0.465909	0.48	0.405714	0.395349	0.396552	0.423913	0.371429	0.502825	0.384181	0.425287	0.368715	0.363636	0.324022	0.323699	0.350282	0.396552	0.327485	0.350282	0.353591
2ML_my_SA	0.412429	0.324022	0.348837	0.295181	0.33526	0.375691	0.342541	0.360215	0.410112	0.431694	0.369697	0.454023	0.387283	0.394595	0.417582	0.266304	0.324176	0.454545	0.348066	0.302703	0.342541	0.363636	0.423729	0.404494	0.390805	0.3125	0.336957	0.256684	0.340782	0.350282	0.379121	0.474359	0.346154	0.338889	0.281768	0.397906	0.314917	0.461957	0.336957	0.458564	0.263441	0.234973	0.322581	0.342541	0.346154	0.353591	0.238636	0.333333	0.367021
2ML_my_SB	0.403409	0.316384	0.339181	0.294479	0.352601	0.383333	0.331461	0.366667	0.395349	0.417582	0.396341	0.410405	0.436047	0.402235	0.398876	0.305085	0.322034	0.45614	0.355556	0.293478	0.357955	0.32967	0.418605	0.44	0.397661	0.327586	0.368715	0.263736	0.313953	0.335227	0.403409	0.431373	0.375	0.318182	0.303371	0.349462	0.3125	0.477528	0.368715	0.455556	0.270718	0.247191	0.277778	0.287356	0.357542	0.355556	0.271676	0.303371	0.404372
2MR_F_1A	0.408537	0.357576	0.327044	0.300654	0.320988	0.309524	0.337349	0.329341	0.425	0.394118	0.423841	0.42236	0.4375	0.385542	0.387879	0.29878	0.325153	0.405063	0.349398	0.304094	0.358025	0.311377	0.46875	0.378882	0.375	0.290123	0.386905	0.201183	0.291925	0.320988	0.262195	0.43662	0.331288	0.302469	0.280488	0.385057	0.337423	0.460606	0.309091	0.436364	0.239521	0.22561	0.233533	0.236025	0.325301	0.379518	0.279503	0.286585	0.301775
2MR_F_1B	0.295181	0.281437	0.273292	0.248366	0.308642	0.292398	0.345029	0.294798	0.359281	0.381503	0.326797	0.398773	0.259259	0.327485	0.345238	0.28655	0.270588	0.372671	0.321429	0.225434	0.248521	0.293103	0.313253	0.272727	0.254658	0.257669	0.252874	0.225434	0.283133	0.29878	0.317647	0.359155	0.264706	0.259036	0.3	0.325843	0.295858	0.409357	0.298246	0.299401	0.242775	0.239766	0.236994	0.240964	0.22807	0.295858	0.242424	0.241176	0.308571
2MR_F_3	0.316092	0.321839	0.27381	0.246914	0.331361	0.310734	0.275281	0.316667	0.327586	0.385475	0.29375	0.358824	0.264706	0.324022	0.342857	0.278409	0.305085	0.337278	0.289773	0.205556	0.274286	0.318681	0.30814	0.319767	0.220238	0.25731	0.3	0.290503	0.321839	0.30814	0.293785	0.342282	0.284091	0.231214	0.32	0.345946	0.357955	0.426966	0.325843	0.354286	0.244444	0.254237	0.307263	0.289017	0.265537	0.297143	0.226744	0.288136	0.289617
2MR_F_6	0.379518	0.327381	0.298137	0.283871	0.319018	0.323529	0.358824	0.327586	0.434524	0.418605	0.385621	0.435583	0.401235	0.406977	0.408284	0.283237	0.304094	0.411043	0.321429	0.260116	0.267857	0.317919	0.442424	0.381818	0.337423	0.319018	0.381503	0.195402	0.337278	0.29697	0.333333	0.478873	0.335294	0.245509	0.297619	0.353933	0.321637	0.44186	0.312139	0.449102	0.271676	0.27907	0.236994	0.232143	0.327485	0.375	0.25	0.292398	0.306818
2MR_F_7	0.415205	0.346821	0.361446	0.33125	0.389222	0.342857	0.388571	0.338889	0.459302	0.440678	0.459119	0.440476	0.353293	0.435754	0.414773	0.348315	0.352273	0.441176	0.388571	0.296089	0.411429	0.370166	0.473684	0.430233	0.389222	0.366864	0.404494	0.325967	0.366279	0.339181	0.435028	0.526316	0.375	0.33908	0.337143	0.302703	0.371429	0.432584	0.382022	0.477011	0.35	0.367232	0.344444	0.348571	0.278409	0.371429	0.335294	0.344633	0.401099
2MR_F_12	0.309524	0.284024	0.300613	0.25	0.363636	0.290698	0.337209	0.302857	0.345238	0.390805	0.309677	0.412121	0.347561	0.413793	0.421053	0.296512	0.313953	0.432927	0.368421	0.257143	0.280702	0.327684	0.335329	0.35119	0.300613	0.315152	0.302857	0.302857	0.369048	0.359281	0.383721	0.342466	0.368421	0.295858	0.290698	0.392265	0.374269	0.398844	0.304598	0.401163	0.289773	0.294798	0.274286	0.272189	0.366279	0.273256	0.293413	0.260116	0.359551
2MR_F_14	0.412791	0.331395	0.315476	0.246835	0.321429	0.325714	0.325714	0.294444	0.415205	0.423729	0.375	0.458333	0.378698	0.435028	0.454023	0.293785	0.338983	0.473054	0.327586	0.280899	0.264368	0.363128	0.409357	0.33526	0.321429	0.309524	0.404494	0.241573	0.369942	0.356725	0.377143	0.456376	0.367816	0.27907	0.281609	0.402174	0.369318	0.485876	0.338889	0.398844	0.318436	0.269663	0.230337	0.255814	0.342857	0.36	0.302326	0.352273	0.340659
2MR_my_2	0.349112	0.282353	0.304878	0.267516	0.343373	0.294798	0.345029	0.369942	0.393939	0.4	0.305732	0.355422	0.381818	0.348837	0.362573	0.329412	0.352941	0.371951	0.381503	0.259887	0.289941	0.316092	0.363636	0.327381	0.387879	0.257485	0.313953	0.285714	0.375758	0.35503	0.319527	0.356164	0.266272	0.301775	0.309942	0.413408	0.313609	0.45614	0.30814	0.364162	0.293103	0.309942	0.298851	0.305389	0.373563	0.33526	0.313253	0.30814	0.357955
2MR_my_6A	0.394118	0.374269	0.345455	0.341772	0.377246	0.291429	0.366279	0.316092	0.439759	0.443182	0.383648	0.464286	0.389222	0.344828	0.346821	0.283237	0.294798	0.36747	0.365714	0.286517	0.329412	0.337143	0.39521	0.435294	0.355422	0.315476	0.350575	0.255682	0.309524	0.315789	0.294118	0.486486	0.317647	0.288235	0.312139	0.361111	0.313953	0.459302	0.302857	0.381503	0.348571	0.327586	0.302857	0.307692	0.271676	0.37931	0.278107	0.284884	0.353933
2MR_my_6B	0.396552	0.342857	0.366864	0.355828	0.376471	0.320225	0.359551	0.305556	0.465116	0.444444	0.382716	0.45614	0.4	0.335196	0.346591	0.271186	0.282486	0.385965	0.353933	0.313187	0.340909	0.342541	0.381503	0.388571	0.341176	0.296512	0.344444	0.238889	0.290698	0.304598	0.278409	0.496689	0.318182	0.289773	0.329609	0.327957	0.340909	0.438202	0.318436	0.40113	0.298343	0.275281	0.272222	0.275862	0.294444	0.348315	0.269006	0.324022	0.344262
2MR_my_12	0.352601	0.293103	0.279762	0.225	0.307692	0.322034	0.355932	0.309392	0.369942	0.396648	0.345679	0.382353	0.325444	0.344444	0.372881	0.290503	0.320225	0.382353	0.288136	0.198895	0.327684	0.302198	0.373563	0.33908	0.267857	0.25731	0.305556	0.247253	0.317919	0.34104	0.322034	0.357616	0.327684	0.297143	0.320225	0.379679	0.344633	0.435754	0.311111	0.355932	0.28022	0.26257	0.309392	0.308571	0.320225	0.333333	0.267442	0.296089	0.282609
2MR_my_13	0.353293	0.321429	0.296296	0.285714	0.310976	0.345029	0.307692	0.30814	0.369697	0.346821	0.376623	0.414634	0.374233	0.356725	0.358824	0.337278	0.325444	0.36646	0.311765	0.247126	0.279762	0.271676	0.384146	0.357576	0.339506	0.341463	0.343023	0.275862	0.266667	0.313253	0.372781	0.300699	0.321429	0.283133	0.236686	0.376404	0.333333	0.452941	0.292398	0.382353	0.271676	0.264706	0.236994	0.240964	0.313609	0.350877	0.317365	0.3	0.262857
2MR_my_14	0.378698	0.349112	0.286585	0.296774	0.396341	0.350575	0.323529	0.290698	0.420732	0.362069	0.33758	0.430303	0.359756	0.385965	0.382353	0.337278	0.343195	0.420732	0.319767	0.221591	0.27381	0.298851	0.357576	0.359281	0.331288	0.331325	0.319767	0.264368	0.323171	0.357143	0.390533	0.466216	0.333333	0.279762	0.311765	0.398876	0.357143	0.411765	0.327485	0.372093	0.300578	0.258824	0.238372	0.263473	0.302326	0.331395	0.290909	0.3	0.337143
2MR_my_15	0.411043	0.329268	0.322785	0.311688	0.35625	0.307692	0.321212	0.315476	0.450617	0.347059	0.381579	0.440994	0.385093	0.357143	0.353293	0.272727	0.337349	0.389937	0.299401	0.282353	0.341463	0.349112	0.3875	0.382716	0.310559	0.345679	0.339286	0.245614	0.245399	0.263804	0.339394	0.48227	0.292683	0.292683	0.329268	0.348571	0.317073	0.439759	0.331361	0.404762	0.307692	0.283133	0.282353	0.288344	0.30303	0.349398	0.265432	0.283133	0.28655
2Tail	0.378049	0.278788	0.257862	0.228758	0.248447	0.279762	0.301205	0.247059	0.419753	0.4	0.388158	0.434783	0.38125	0.349112	0.369048	0.173653	0.257485	0.433962	0.25	0.238372	0.259036	0.298246	0.447853	0.368098	0.31875	0.251534	0.358824	0.0287356	0.233129	0.20122	0.239521	0.482993	0.26506	0.195122	0.174699	0.227273	0.253012	0.35119	0.284024	0.410714	0.204678	0.178571	0.157895	0.158537	0.233533	0.339286	0.196319	0.232143	0.248555
2Zygote	0.331551	0.25	0.263736	0.218391	0.251366	0.277487	0.26178	0.235897	0.358289	0.336788	0.302857	0.402174	0.338798	0.298969	0.335079	0.182292	0.213542	0.391304	0.235602	0.179487	0.209424	0.239796	0.395722	0.351064	0.285714	0.205405	0.28866	0.0923077	0.208556	0.192513	0.267016	0.426829	0.246073	0.185185	0.193717	0.238806	0.26178	0.373057	0.242268	0.363158	0.153061	0.124352	0.164103	0.174603	0.208333	0.282723	0.193548	0.227979	0.222222
[truncated: 55 more columns]
