# Supplementary material for: Use of somatic mutations to quantify random contributions to mouse development
Source: BMC Genomics. 2013 Jan 18;14:39. doi: 10.1186/1471-2164-14-39 (PMC3564904; doi:10.1186/1471-2164-14-39)
Supplement: Additional file 9 — Table S8. Pairwise genetic distance comparisons between mouse 1 and 2. [file 1471-2164-14-39-S9.xlsx]

## Sheet: M1
Background (5253)
Group 1: Chest (1)
Group 2: Left Fibroblasts (20)
Group 3: Left Kidney Fibroblasts (6)
Group 4: Left Kidney Podocytes (3)
Group 5: Left Myoblasts (3)
Group 6: Left Pre-adipocytes (7)
Group 7: Left Vascular Endothelium (13)
Group 8: Right Fibroblasts (17)
Group 9: Right Kidney Fibroblasts (3)
Group 10: Right Kidney Podocytes (2)
Group 11: Right Myoblasts (3)
Group 12: Right Pre-adipocytes (11)
Group 13: Right Vascular Endothelium (11)
Group 14: Zygote (1)
Group 15: Zygote Group (2)
	p value	t value	average	standard deviation	standard error			average
Chest vs Left Fibroblasts	0.46889	-0.724338	0.308011	0.0507492	0.00372111			0.308011
Chest vs Left Kidney Fibroblasts	0.862047	0.173777	0.321751	0.0222717	0.00996019			0.321751
Chest vs Left Kidney Podocytes	0.330076	0.974051	0.350722	0.0482045	0.00781981			0.350722
Chest vs Left Myoblasts	0.997721	-0.00285681	0.317469	0.00657949	0.00657949			0.317469
Chest vs Left Pre-adipocytes	0.359629	-0.916152	0.297149	0.0458873	0.00385078			0.297149
Chest vs Left Vascular Endothelium	0.855121	0.182597	0.320554	0.0249717	0.0176577			0.320554
Chest vs Right Fibroblasts	0.50033	0.674017	0.327212	0.0475241	0.00348464			0.327212
Chest vs Right Kidney Fibroblasts	0.890293	-0.13794	0.312871	0.0436794	0.0138126			0.312871
Chest vs Right Kidney Podocytes	0.677736	-0.415578	0.300241	0.0404915	0.0181084			0.300241
Chest vs Right Myoblasts	0.781041	-0.277976	0.308104	0.0359369	0.00635281			0.308104
Chest vs Right Pre-adipocytes	0.344751	-0.944905	0.300765	0.0486938	0.00789918			0.300765
Chest vs Right Vascular Endothelium	0.665273	-0.432669	0.309873	0.0788321	0.0352548			0.309873
Chest vs Zygote	0.0798687	-1.75179	0.214286	0.0369414	0.0165207			0.214286
Chest vs Zygote Group	0.0789664	-1.75706	0.244315	0.0643145	0.0227386			0.244315
Left Fibroblasts vs Left Kidney Fibroblasts	1.63364e-05	4.31378	0.341153	0.0441865	0.00239988			0.341153
Left Fibroblasts vs Left Kidney Podocytes	0.297898	-1.04105	0.309612	0.0449573	0.00515696			0.309612
Left Fibroblasts vs Left Myoblasts	0.106275	1.61544	0.32996	0.111536	0.0498804			0.32996
Left Fibroblasts vs Left Pre-adipocytes	7.76548e-06	-4.47591	0.29515	0.0366003	0.0031044			0.29515
Left Fibroblasts vs Left Vascular Endothelium	0.000340044	3.58496	0.330938	0.0488134	0.0032985			0.330938
Left Fibroblasts vs Right Fibroblasts	3.43738e-05	-4.14573	0.304072	0.040253	0.00644564			0.304072
Left Fibroblasts vs Right Kidney Fibroblasts	0.0957766	-1.66598	0.304836	0.0775744	0.0548534			0.304836
Left Fibroblasts vs Right Kidney Podocytes	0.573025	-0.563637	0.312303	0.0547754	0.00968301			0.312303
Left Fibroblasts vs Right Myoblasts	0.327738	0.97877	0.325028	0.0549212	0.00370279			0.325028
Left Fibroblasts vs Right Pre-adipocytes	3.79151e-13	-7.28068	0.288291	0.0234239	0.00956276			0.288291
Left Fibroblasts vs Right Vascular Endothelium	1.37697e-10	6.43081	0.343492	0.015267	0.015267			0.343492
Left Fibroblasts vs Zygote	6.61027e-19	-8.91502	0.199965	0.0564972	0.0252663			0.199965
Left Fibroblasts vs Zygote Group	1.22991e-28	-11.1673	0.213273	0.033594	0.00770699			0.213273
Left Kidney Fibroblasts vs Left Kidney Podocytes	0.0110342	2.54251	0.352985	0.0694356	0.0168406			0.352985
Left Kidney Fibroblasts vs Left Myoblasts	1.69868e-08	5.64898	0.396293	0.0331274	0.0104758			0.396293
Left Kidney Fibroblasts vs Left Pre-adipocytes	0.00330248	2.93942	0.344461	0.0707389	0.0110476			0.344461
Left Kidney Fibroblasts vs Left Vascular Endothelium	1.09405e-05	4.4019	0.347194	0.0533817	0.00331697			0.347194
Left Kidney Fibroblasts vs Right Fibroblasts	8.75467e-08	5.35825	0.349297	0.0699071	0.00640838			0.349297
Left Kidney Fibroblasts vs Right Kidney Fibroblasts	0.0437147	2.0173	0.345665	0.0413651	0.00731238			0.345665
Left Kidney Fibroblasts vs Right Kidney Podocytes	0.0865796	1.71404	0.346787	0.0639538	0.0113055			0.346787
Left Kidney Fibroblasts vs Right Myoblasts	0.000158609	3.77993	0.370218	0.0317117	0.00412852			0.370218
Left Kidney Fibroblasts vs Right Pre-adipocytes	0.0262508	2.2231	0.333851	0.0410889	0.00918776			0.333851
Left Kidney Fibroblasts vs Right Vascular Endothelium	1.40761e-08	5.68132	0.359119	0.0290487	0.00918601			0.359119
Left Kidney Fibroblasts vs Zygote	0.0321422	-2.14321	0.26591	0.0470408	0.00665257			0.26591
Left Kidney Fibroblasts vs Zygote Group	0.344255	-0.945877	0.30142	0.0515627	0.0103125			0.30142
Left Kidney Podocytes vs Left Myoblasts	0.0740687	1.78654	0.352713	0.0777215	0.0109915			0.352713
Left Kidney Podocytes vs Left Pre-adipocytes	0.311426	-1.01233	0.30453	0.0210511	0.00859408			0.30453
Left Kidney Podocytes vs Left Vascular Endothelium	0.744174	-0.326348	0.314479	0.0322146	0.0070298			0.314479
Left Kidney Podocytes vs Right Fibroblasts	0.544274	-0.606402	0.312545	0.0303907	0.0107447			0.312545
Left Kidney Podocytes vs Right Kidney Fibroblasts	0.839036	-0.203137	0.313573	0.0388483	0.00686748			0.313573
Left Kidney Podocytes vs Right Kidney Podocytes	0.614213	0.504099	0.329703	0.0372274	0.00658094			0.329703
Left Kidney Podocytes vs Right Myoblasts	0.732985	0.341176	0.324272	0.0406036	0.00886044			0.324272
Left Kidney Podocytes vs Right Pre-adipocytes	0.00304931	-2.96409	0.287098	0.0764763	0.0185482			0.287098
Left Kidney Podocytes vs Right Vascular Endothelium	0.150075	1.43948	0.332374	0.0423581	0.00389938			0.332374
Left Kidney Podocytes vs Zygote	0.0044274	-2.84722	0.22064	0.0713064	0.0214997			0.22064
Left Kidney Podocytes vs Zygote Group	0.0128247	-2.48945	0.257613	0.0721898	0.00895404			0.257613
Left Myoblasts vs Left Pre-adipocytes	0.0364306	2.09262	0.344546	0.0433739	0.0193974			0.344546
Left Myoblasts vs Left Vascular Endothelium	3.77446e-08	5.50923	0.369691	0	0			0.369691
Left Myoblasts vs Right Fibroblasts	0.00351846	2.9197	0.341873	0.0721236	0.00717656			0.341873
Left Myoblasts vs Right Kidney Fibroblasts	0.202258	1.2753	0.342655	0.0363698	0.0100872			0.342655
Left Myoblasts vs Right Kidney Podocytes	0.0423386	2.03067	0.366454	0.0207551	0.00733802			0.366454
Left Myoblasts vs Right Myoblasts	0.00213013	3.07299	0.377987	0.0707965	0.0171707			0.377987
Left Myoblasts vs Right Pre-adipocytes	0.152297	1.43167	0.332314	0.0490382	0.0109653			0.332314
Left Myoblasts vs Right Vascular Endothelium	8.57493e-08	5.36212	0.372682	0.0158888	0.0158888			0.372682
Left Myoblasts vs Zygote	0.0696086	-1.81482	0.255761	0.0605234	0.0135334			0.255761
Left Myoblasts vs Zygote Group	0.0450877	-2.00431	0.269226	0.0504873	0.00892497			0.269226
Left Pre-adipocytes vs Left Vascular Endothelium	0.891373	0.136573	0.318415	0.0667841	0.0145735			0.318415
Left Pre-adipocytes vs Right Fibroblasts	0.0881065	-1.70578	0.308294	0.0410261	0.00725246			0.308294
Left Pre-adipocytes vs Right Kidney Fibroblasts	0.505341	-0.666155	0.308984	0.0399977	0.00999942			0.308984
Left Pre-adipocytes vs Right Kidney Podocytes	0.457137	0.743624	0.32929	0.0412953	0.00718858			0.32929
Left Pre-adipocytes vs Right Myoblasts	0.359667	0.91608	0.329359	0.0527227	0.00442439			0.329359
Left Pre-adipocytes vs Right Pre-adipocytes	0.000282822	-3.63296	0.293089	0.0439831	0.0029721			0.293089
Left Pre-adipocytes vs Right Vascular Endothelium	0.0225726	2.28126	0.332959	0.0951017	0.0286742			0.332959
Left Pre-adipocytes vs Zygote	1.22796e-06	-4.85674	0.209331	0.0698551	0.00909437			0.209331
Left Pre-adipocytes vs Zygote Group	2.41059e-05	-4.22679	0.25093	0.0490044	0.00637983			0.25093
Left Vascular Endothelium vs Right Fibroblasts	7.0288e-09	5.79938	0.340982	0.029234	0.0206716			0.340982
Left Vascular Endothelium vs Right Kidney Fibroblasts	0.448408	-0.758128	0.310391	0.0520841	0.00736581			0.310391
Left Vascular Endothelium vs Right Kidney Podocytes	0.466225	0.728688	0.326008	0.0446526	0.00631483			0.326008
Left Vascular Endothelium vs Right Myoblasts	0.539273	0.613952	0.323377	0.0334099	0.0149414			0.323377
Left Vascular Endothelium vs Right Pre-adipocytes	0.510175	-0.658608	0.314293	0.0464914	0.00809312			0.314293
Left Vascular Endothelium vs Right Vascular Endothelium	0.933279	-0.0837244	0.317149	0.0506599	0.0110549			0.317149
Left Vascular Endothelium vs Zygote	0.000686324	-3.39701	0.261966	0.0336541	0.00772078			0.261966
Left Vascular Endothelium vs Zygote Group	0.027896	2.19935	0.343053	0.0430716	0.00698714			0.343053
Right Fibroblasts vs Right Kidney Fibroblasts	0.751583	0.31657	0.32019	0.0161147	0.0161147			0.32019
Right Fibroblasts vs Right Kidney Podocytes	0.251527	1.14677	0.32918	0.036467	0.00418305			0.32918
Right Fibroblasts vs Right Myoblasts	0.00124951	3.22907	0.344299	0.0411084	0.00658262			0.344299
Right Fibroblasts vs Right Pre-adipocytes	0.00380835	-2.89486	0.304922	0.0689567	0.0167245			0.304922
Right Fibroblasts vs Right Vascular Endothelium	8.18024e-14	7.48692	0.350216	0.0204472	0.0144584			0.350216
Right Fibroblasts vs Zygote	9.56072e-13	-7.15431	0.215189	0.0464967	0.0134224			0.215189
Right Fibroblasts vs Zygote Group	3.43949e-15	-7.89735	0.237555	0.00568926	0.00402291			0.237555
Right Kidney Fibroblasts vs Right Kidney Podocytes	0.922274	0.0975741	0.319915	0.0395702	0.0125132			0.319915
Right Kidney Fibroblasts vs Right Myoblasts	0.312945	1.00916	0.337403	0.0369271	0.0102417			0.337403
Right Kidney Fibroblasts vs Right Pre-adipocytes	0.144483	-1.45952	0.302547	0.0461804	0.00486784			0.302547
Right Kidney Fibroblasts vs Right Vascular Endothelium	0.763793	0.300519	0.320654	0.0267392	0.0154379			0.320654
Right Kidney Fibroblasts vs Zygote	0.0129333	-2.48645	0.232903	0.0659559	0.00818083			0.232903
Right Kidney Fibroblasts vs Zygote Group	0.0708237	-1.80697	0.27403	0.0452501	0.00734054			0.27403
Right Kidney Podocytes vs Right Myoblasts	0.397496	0.84617	0.337938	0.0519108	0.0149853			0.337938
Right Kidney Podocytes vs Right Pre-adipocytes	0.436408	-0.778333	0.307773	0.0561579	0.0112316			0.307773
Right Kidney Podocytes vs Right Vascular Endothelium	0.0159847	2.41004	0.347879	0.0917494	0.0410316			0.347879
Right Kidney Podocytes vs Zygote	0.0338377	-2.12256	0.229078	0.0403735	0.0142742			0.229078
Right Kidney Podocytes vs Zygote Group	0.202538	-1.27451	0.279992	0.0310081	0.00693362			0.279992
Right Myoblasts vs Right Pre-adipocytes	0.650969	0.452443	0.322215	0.0621186	0.0439245			0.322215
Right Myoblasts vs Right Vascular Endothelium	0.0799665	1.75122	0.335564	0.0444789	0.0157257			0.335564
Right Myoblasts vs Zygote	0.0235498	-2.26506	0.240462	0.0648085	0.0229133			0.240462
Right Myoblasts vs Zygote Group	0.864034	-0.171249	0.313444	0.0445482	0.00406668			0.313444
Right Pre-adipocytes vs Right Vascular Endothelium	0.0614847	1.87039	0.327657	0.0586278	0.0262191			0.327657
Right Pre-adipocytes vs Zygote	2.62186e-11	-6.6808	0.198738	0.041073	0.0102682			0.198738
Right Pre-adipocytes vs Zygote Group	5.99975e-11	-6.55736	0.234921	0.0251595	0.0177905			0.234921
Right Vascular Endothelium vs Zygote	0.00350448	-2.92095	0.265618	0.0622963	0.00709932			0.265618
Right Vascular Endothelium vs Zygote Group	0.0481564	1.97645	0.342448	0.0355804	0.0251591			0.342448
Zygote vs Zygote Group	8.03538e-07	-4.94047	0.111602	0.0482609	0.00628303
							Average	0.309211
Below is the distance statistics within each group (t-test also against background)
	p value	t value	average	standard deviation	standard error
Left Fibroblasts	2.00356e-11	-6.71995	0.288593	0.0393402	0.00286158			0.288593
Left Kidney Fibroblasts	0.000256746	3.65793	0.373361	0.0696138	0.0186051			0.373361
Left Kidney Podocytes	0.01054	-2.55851	0.230347	0.134891	0.0953824			0.230347
Left Myoblasts	0.997053	-0.0036936	0.31744	0.164082	0.116023			0.31744
Left Pre-adipocytes	0.00527118	-2.79114	0.281552	0.0712058	0.0159221			0.281552
Left Vascular Endothelium	1.48613e-06	-4.81855	0.285174	0.0573633	0.00653715			0.285174
Right Fibroblasts	0.560975	-0.58143	0.314599	0.0509418	0.00438437			0.314599
Right Kidney Fibroblasts	0.737564	-0.335099	0.306159	0.0329027	0.0232657			0.306159
Right Kidney Podocytes	0.904956	-0.119409	0.310526	0	0			0.310526
Right Myoblasts	0.188721	-1.31454	0.272795	0.0832267	0.0588502			0.272795
Right Pre-adipocytes	0.000116616	-3.85601	0.286758	0.0577693	0.00786141			0.286758
Right Vascular Endothelium	0.0988126	1.65093	0.330737	0.0480949	0.00654489			0.330737
Zygote Group	6.67478e-07	-4.97668	0.0241546	0	0
							Average	0.299837
										0.232214

## Sheet: M2
Background (5356)
Group 1: Chest (1)
Group 2: Left Fibroblasts (10)
Group 3: Left Kidney Fibroblasts (3)
Group 4: Left Kidney Podocytes (6)
Group 5: Left Myoblasts (3)
Group 6: Left Pre-adipocytes (11)
Group 7: Left Vascular Endothelium (13)
Group 8: Right Fibroblasts (14)
Group 9: Right Kidney Fibroblasts (6)
Group 10: Right Kidney Podocytes (7)
Group 11: Right Pre-adipocytes (13)
Group 12: Right Vascular Endothelium (14)
Group 13: Zygote (1)
Group 14: Zygote Group (2)
	p value	t value	average	standard deviation
Background			0.341643	0.0832564
Chest vs Left Fibroblasts	0.0109163	-2.54625	0.274576	0.0438937
Chest vs Left Kidney Fibroblasts	0.00215507	-3.06948	0.19407	0.0177592
Chest vs Left Kidney Podocytes	0.914798	0.106994	0.345291	0.187368
Chest vs Left Myoblasts	0.261986	-1.12183	0.287706	0.0389908
Chest vs Left Pre-adipocytes	0.097179	-1.65898	0.299938	0.0927833
Chest vs Left Vascular Endothelium	0.63829	0.470118	0.352512	0.0749431
Chest vs Right Fibroblasts	0.000141764	-3.80781	0.256879	0.0357718
Chest vs Right Kidney Fibroblasts	0.128825	-1.51899	0.28998	0.0774072
Chest vs Right Kidney Podocytes	0.00990584	-2.58002	0.260408	0.0648951
Chest vs Right Pre-adipocytes	2.85577e-06	-4.68593	0.233317	0.0735312
Chest vs Right Vascular Endothelium	0.920539	-0.0997595	0.339421	0.0754872
Chest vs Zygote	0.00276394	-2.99423	0.0923077	0
Chest vs Zygote Group	6.25783e-08	-5.41893	0.0225645	0.00617109
Left Fibroblasts vs Left Kidney Fibroblasts	0.0045407	-2.83912	0.298453	0.0391545
Left Fibroblasts vs Left Kidney Podocytes	0.000292345	3.62435	0.38116	0.133053
Left Fibroblasts vs Left Myoblasts	0.295363	1.04653	0.357567	0.0446517
Left Fibroblasts vs Left Pre-adipocytes	0.0261258	2.22494	0.359401	0.0594443
Left Fibroblasts vs Left Vascular Endothelium	0.00039847	3.54328	0.36762	0.0467137
Left Fibroblasts vs Right Fibroblasts	0.176635	-1.35136	0.332103	0.0408662
Left Fibroblasts vs Right Kidney Fibroblasts	0.183484	1.33027	0.355976	0.0526764
Left Fibroblasts vs Right Kidney Podocytes	0.593945	-0.533159	0.336324	0.0506669
Left Fibroblasts vs Right Pre-adipocytes	0.0139073	-2.46044	0.323611	0.0447112
Left Fibroblasts vs Right Vascular Endothelium	0.00400132	2.87927	0.36202	0.0545738
Left Fibroblasts vs Zygote	0.000247178	-3.66763	0.245044	0.0386896
Left Fibroblasts vs Zygote Group	1.31146e-05	-4.36224	0.260379	0.0419452
Left Kidney Fibroblasts vs Left Kidney Podocytes	0.80937	0.241251	0.346417	0.18263
Left Kidney Fibroblasts vs Left Myoblasts	0.19258	-1.30315	0.305462	0.0470102
Left Kidney Fibroblasts vs Left Pre-adipocytes	0.00999039	-2.57708	0.304216	0.0654451
Left Kidney Fibroblasts vs Left Vascular Endothelium	0.510817	-0.65761	0.332864	0.0483878
Left Kidney Fibroblasts vs Right Fibroblasts	1.13826e-07	-5.31031	0.27338	0.0283068
Left Kidney Fibroblasts vs Right Kidney Fibroblasts	0.0619498	-1.86704	0.304967	0.059584
Left Kidney Fibroblasts vs Right Kidney Podocytes	0.00276641	-2.99395	0.2872	0.0505974
Left Kidney Fibroblasts vs Right Pre-adipocytes	1.4276e-08	-5.67877	0.265832	0.0475662
Left Kidney Fibroblasts vs Right Vascular Endothelium	0.0442362	-2.01232	0.31575	0.05002
Left Kidney Fibroblasts vs Zygote	0.000186079	-3.73981	0.161844	0.00622012
Left Kidney Fibroblasts vs Zygote Group	4.24155e-07	-5.06406	0.169483	0.0175156
Left Kidney Podocytes vs Left Myoblasts	0.00158909	3.15952	0.40388	0.121934
Left Kidney Podocytes vs Left Pre-adipocytes	9.00138e-08	5.35311	0.397535	0.145457
Left Kidney Podocytes vs Left Vascular Endothelium	2.81496e-17	8.48227	0.42371	0.15874
Left Kidney Podocytes vs Right Fibroblasts	0.00210997	3.07578	0.370293	0.150213
Left Kidney Podocytes vs Right Kidney Fibroblasts	0.000175317	3.75479	0.39439	0.159036
Left Kidney Podocytes vs Right Kidney Podocytes	1.35994e-06	4.83624	0.404843	0.17423
Left Kidney Podocytes vs Right Pre-adipocytes	0.0202832	2.32175	0.364081	0.155175
Left Kidney Podocytes vs Right Vascular Endothelium	1.62926e-15	7.9904	0.416426	0.164307
Left Kidney Podocytes vs Zygote	0.184516	-1.32715	0.296427	0.164525
Left Kidney Podocytes vs Zygote Group	0.0441026	-2.01359	0.293082	0.142165
Left Myoblasts vs Left Pre-adipocytes	0.00513464	2.79961	0.382284	0.0569589
Left Myoblasts vs Left Vascular Endothelium	0.000173338	3.75764	0.391811	0.0488247
Left Myoblasts vs Right Fibroblasts	0.21913	1.22899	0.357449	0.04005
Left Myoblasts vs Right Kidney Fibroblasts	0.146412	1.45253	0.370163	0.0388339
Left Myoblasts vs Right Kidney Podocytes	0.613934	0.504495	0.350816	0.0438035
Left Myoblasts vs Right Pre-adipocytes	0.752407	-0.315483	0.33743	0.0533752
Left Myoblasts vs Right Vascular Endothelium	0.00820432	2.64452	0.375663	0.045575
Left Myoblasts vs Zygote	0.0820303	-1.73935	0.258015	0.0388249
Left Myoblasts vs Zygote Group	0.0249168	-2.24332	0.265372	0.0375873
Left Pre-adipocytes vs Left Vascular Endothelium	9.90403e-08	5.33561	0.379049	0.0593581
Left Pre-adipocytes vs Right Fibroblasts	0.836388	0.206526	0.343039	0.0582455
Left Pre-adipocytes vs Right Kidney Fibroblasts	0.0203287	2.32091	0.36552	0.0642612
Left Pre-adipocytes vs Right Kidney Podocytes	0.138833	1.48037	0.355763	0.0700772
Left Pre-adipocytes vs Right Pre-adipocytes	0.450986	-0.753826	0.336356	0.0618536
Left Pre-adipocytes vs Right Vascular Endothelium	0.0098743	2.5811	0.359072	0.0550398
Left Pre-adipocytes vs Zygote	0.000853441	-3.33674	0.2578	0.0730891
Left Pre-adipocytes vs Zygote Group	8.07694e-05	-3.94514	0.271449	0.0862717
Left Vascular Endothelium vs Right Fibroblasts	0.166572	1.38348	0.350239	0.0520328
Left Vascular Endothelium vs Right Kidney Fibroblasts	1.57602e-05	4.32169	0.382505	0.051543
Left Vascular Endothelium vs Right Kidney Podocytes	0.00108972	3.26803	0.370292	0.0590356
Left Vascular Endothelium vs Right Pre-adipocytes	0.240877	1.17292	0.349198	0.0493321
Left Vascular Endothelium vs Right Vascular Endothelium	0.28037	1.07959	0.348352	0.0523825
Left Vascular Endothelium vs Zygote	0.0415789	-2.0382	0.294547	0.0527912
Left Vascular Endothelium vs Zygote Group	0.576818	-0.558073	0.332514	0.0686569
Right Fibroblasts vs Right Kidney Fibroblasts	0.472399	-0.718631	0.335095	0.051396
Right Fibroblasts vs Right Kidney Podocytes	0.0172668	-2.38171	0.32155	0.0473909
Right Fibroblasts vs Right Pre-adipocytes	5.14728e-09	-5.85162	0.30534	0.0457328
Right Fibroblasts vs Right Vascular Endothelium	0.348604	-0.93738	0.336027	0.0526065
Right Fibroblasts vs Zygote	1.24131e-07	-5.29444	0.223799	0.025209
Right Fibroblasts vs Zygote Group	4.02694e-11	-6.61679	0.237466	0.0354308
Right Kidney Fibroblasts vs Right Kidney Podocytes	0.575575	0.559894	0.348848	0.0517037
Right Kidney Fibroblasts vs Right Pre-adipocytes	0.478235	-0.709192	0.33493	0.0619118
Right Kidney Fibroblasts vs Right Vascular Endothelium	0.010527	2.55891	0.364989	0.0605039
Right Kidney Fibroblasts vs Zygote	0.00933691	-2.60041	0.253221	0.0531272
Right Kidney Fibroblasts vs Zygote Group	0.0124489	-2.5	0.281496	0.0721523
Right Kidney Podocytes vs Right Pre-adipocytes	0.0462212	-1.99382	0.324173	0.0554644
Right Kidney Podocytes vs Right Vascular Endothelium	0.0926461	1.6819	0.355833	0.0472639
Right Kidney Podocytes vs Zygote	0.000798409	-3.35526	0.236019	0.0459158
Right Kidney Podocytes vs Zygote Group	7.38632e-06	-4.48665	0.241713	0.0645393
Right Pre-adipocytes vs Right Vascular Endothelium	0.512006	-0.65576	0.337567	0.0539611
Right Pre-adipocytes vs Zygote	2.01198e-08	-5.61947	0.211781	0.0586305
Right Pre-adipocytes vs Zygote Group	1.25679e-12	-7.11597	0.225223	0.0718043
Right Vascular Endothelium vs Zygote	0.00186013	-3.11325	0.27229	0.0715634
Right Vascular Endothelium vs Zygote Group	0.0978356	-1.65573	0.315529	0.076869
Zygote vs Zygote Group	2.78445e-06	-4.69114	0.0654189	0.00124777
Below is the distance statistics within each group (t-test also against background)
	p value	t value	average	standard deviation
Left Fibroblasts	0.519923	-0.643506	0.333636	0.0624341
Left Kidney Fibroblasts	0.0109361	-2.54562	0.219257	0.0111213
Left Kidney Podocytes	1.00074e-05	4.42123	0.437565	0.212371
Left Myoblasts	0.0766023	-1.77109	0.256464	0.0945274
Left Pre-adipocytes	0.10569	1.61814	0.359889	0.0754115
Left Vascular Endothelium	0.424799	-0.798183	0.334082	0.0674689
Right Fibroblasts	2.58254e-05	-4.21108	0.304794	0.0446486
Right Kidney Fibroblasts	0.609588	0.510692	0.352642	0.0905802
Right Kidney Podocytes	0.217673	-1.23288	0.319199	0.080256
Right Pre-adipocytes	2.11207e-07	-5.19587	0.292401	0.0700643
Right Vascular Endothelium	0.0219337	-2.29217	0.32148	0.0796251
Zygote Group	7.41985e-05	-3.9655	0.0114286	0
