# Supplementary material for: Use of somatic mutations to quantify random contributions to mouse development
Source: BMC Genomics. 2013 Jan 18;14:39. doi: 10.1186/1471-2164-14-39 (PMC3564904; doi:10.1186/1471-2164-14-39)
Supplement: Additional file 10 — Table S9. Statistical analysis supporting tissue correlations in Supplemental Table 9. [file 1471-2164-14-39-S10.xlsx]

## Sheet: Sheet1
Relationship	Pearson Coefficient	R2	Significance	N for calculating significance
Tissue-zygote	0.789	0.622	0.006663	10
Left-right	-0.15	0.022	0.428848	30
Left-left	-0.429	0.184	0.110565	15
Right-right	0.417	0.174	0.230568	10
Left fibroblast-other	-0.015	0.0002	0.967195	10
Right fibroblast-other	-0.173	0.03	0.632687	10
Left preadipocyte-other	-0.161	0.026	0.6568	10
Right preadipocyte-other	-0.43	0.185		10
			0.214851
Left vascular endothelial-other	-0.13	0.017	0.720382	10
Right vascular endothelial-other	-0.134	0.018	0.712082	10
Significance calculation:
Lowry, Richard (2006) Concepts and Applications of Inferential Statistics, http://faculty.vassar.edu/lowry/rsig.html
t=r/sqrt[(1-square of r)/(N-2)]
