# Supplementary material for: Use of somatic mutations to quantify random contributions to mouse development
Source: BMC Genomics. 2013 Jan 18;14:39. doi: 10.1186/1471-2164-14-39 (PMC3564904; doi:10.1186/1471-2164-14-39)
Supplement: Additional file 11 — Table S10. PCR primers for all PolyG markers used. [file 1471-2164-14-39-S11.xlsx]

## Sheet: Sheet1
Primer ID	5' Dye	Amplicon Size	Forward Sequence	Reverse sequence	Accession #	Chromosme #
1724	6-FAM	165	ATTCTGTGTAGCTCACTCAAAGCTC	GTTTCTTTCATTTATCATCAGGAAAAGGTCTC	AC132939	5
1810	HEX	179	CAAGGAGTTTATCACCAACAAAAAC	GTTTCTTATAACCTATTTTGAAAGGGAAAAGC	AC116758	8
1798	HEX	163	TGGAGAGCTCCTTTGTAAGCTAAAG	GTTTCTTGTGTCACCTCTTTTATCCCCTCTC	AC122789	5
1748	6-FAM	173	GAGTGTACTGTATCTGTGTGCATGG	GTTTCTTCCAGAAATCCACAAAAGAGGTG	AC147221	7
1752	HEX	163	CGAACCTACATGCTTTCAGATAAAC	GTTTCTTTCGGGTATTTATTTGCTTTTCTTAC	AL672253	2
1760	HEX	175	ATGGAGAGGTACACTCCTCAGTCAC	GTTTCTTGGAGATCCAGAGATAGGAAATGAG	AL672253	2
1792	HEX	147	TGATGCCTGTTTTAATTTTCTTACTG	GTTTCTTACATACCAACAGAGATTGCACTATG	AC160122	13
1812	HEX	170	TGTATTTGCTTATGTATGGTTATCAGC	GTTTCTTTTCCAGACTCAAAACTACCTATTCC	AC116758	8
1744	6-FAM	146	TGTACAGCTATATCTGCTTACAGTGAC	GTTTCTTGTTGTCTAATTGTCCTTTTGCTTTC	AL669980	4
1824	NED	134	GAGTTTGAAATCTGTAGCAGAAAGG	GTTTCTTAGAAAAAGGACAAAGCCCTAAGAC	AC147806	1
1804	HEX	171	GTGGCTTGTTTGTGTGAGTAAGAG	GTTTCTTAAATAGAGAAGGCAGTGCAAAAAG	AC116758	8
1720	6-FAM	157	TCTCTGCACAATAGTGGCTAAATTC	GTTTCTTATTCTGGTAGTCTGGGAGCTAATG	AC132939	5
1050	6-FAM	197	GTCTTACAGGTTGATAGTCAGCTCAG	GTTTCTTGAATCTTTTAAAAACTGAAAGCCAAC	AL589661	15
1524	HEX	151	ATGGCTATTTTCAATACTGGAGGAC	GTTTCTTTATACCACAGCATGATTTACCTCTG	AC155256	12
1161	6-FAM	151	GTCATCTAGTTTTGTACCCTGTAGGAC	GTTTCTTTAGACCTTCTCTAAAAACAACCACAAC	AC104553	15
524	HEX	165	GTTTCAGTGGAAATGAACCAGTTG	GTTTCTTAGTACTTGAAAGATGAGCTGATCCAA	AC104553	15
242	NED	210	AGAATAGGGGACCATATATGAAAGC	GTTTCTTCATCAAAACTCAGGAAGTAAACAAC	AC091250	5
123	6-FAM	166	CGCTGAGCCCTAATTAAATCCTC	GTTTCTTGACATGCTCCAGCCTGAAATC	AL592169	15
692	HEX	171	GTGAGTCACAACAGTAACCATCAGAC	GTTTCTTCTCCTCCCTGACTCAGACTCC	AC168852	6
1151	6-FAM	210	GTAAAAGCTTGGGTTGTTCATAGTG	GTTTCTTACTGAAGTACAGAGGCGGTGAG	AC161581	15
156	HEX	126	TCACTTGCAAGAAGAAATCTACACAC	GTTTCTTAGCTTAGACACAGTCCTACCTTTCTG	AL589902	2
297	6-FAM	169	AACTTGGTGGTAGGACCAATATGAG	GTTTCTTACAGACCAGGTACAGTGAAAGAAGAG	AC140336	18
574	6-FAM	180	CTACTACTACGGCCATTCATTCTCTC	GTTTCTTAATGAGAAAAATAACAATACAGGAACC	AC134437	19
299	6-FAM	197	AATCCTCTGCACGTTAGTGTAAAAC	GTTTCTTCAAGGAGTTAAAAGAACCAGAACAAG	AC153561	10
2198	6-FAM	150	AGGTAACTTTAGCTCCACTTCTATGG	GTTTCTTAATCAATTGGAATTTTTCCCTTTAG	AC124404	12
2086	HEX	163	GAAGGAAGCTACAAAAGTTACAAACAG	GTTTCTTATCAGATCTCATTATGGATGGTTG	AC132956	7
240	NED	178	TGAAAAGATATGTGTAGCAATGGAAG	GTTTCTTCGAACCTCTGAATATAGTCTCAACAG	AL844596	2
540	NED	162	CCACAGTCTAATACAATCATGGTCTC	GTTTCTTGCCTGGTCTATAGAGTGAGTTCTAGG	AC103935	8
424	6-FAM	201	CCACATCTTAGTTTGTTTTCCTGTTAC	GTTTCTTAGTGCTTCTTGTGTGTCTTCACTC	AL669868	11
198	6-FAM	118	TTTTTATAAAGTACACAGAGCAGCAT	GTTTCTTCTTCAAAGAAGAGAGTGGTTGTTTC	AC126683	6
1074	HEX	132	TCCGTTTGTAACTGACTGTATCTGTAG	GTTTCTTTCAGTAGAGTTTTTAGGTTACCAGAGG	AC108908	7
586	6-FAM	189	ATTTCATTGTTAAAGGGGAAAGTATC	GTTTCTTCAAGAACAGTGTGAAGGCAGAG	AC132594	7
186	HEX	137	ACAGCAGTGGCGATAAACACTAAT	GTTTCTTCTGCTAGAAGCCTGTAGAACAGTTT	AC125098	16
1664	6-FAM	160	GCAGACAGAGAGACCAAGAGCTAC	GTTTCTTGAAATCACATAATTGCCCACTG	AC145072	5
2404	HEX	143	TGCAACAGTTACACTTTGAACTAACC	GTTTCTTAGAATAGAAAGGAAGGGAGGAAATAG	AC155941	10
2204	6-FAM	144	CATATGAGGATCTTACTGTTCTGCTG	GTTTCTTGCAGTATGATCTTTACCTGGAGTACC	AC121856	5
2038	HEX	178	TAGTAACAAGGTACATTTCCTGTGTGC	GTTTCTTATACACACCACTCAGGTGTCAATC	AC165155	14
2102	HEX	162	CTGTTAGGGCCATTAAGGAGTTC	GTTTCTTCGTTCTAGCACAGTACGGTAATTAAG	AC139759	18
2214	6-FAM	183	AAACTAAACAAGAAACCAACACCATC	GTTTCTTAAAATTCTTCACCTTCGTTCTGTG	AC126547	13
2358	6-FAM	208	TGATAGTTGTAAGAGAAAGCCAAGAG	GTTTCTTTGGTATCTTAATACAAGCCAGAAG	AC122546	5
2452	HEX	150	AATTAGTTCATAGACAGGAGGAGCTG	GTTTCTTACACCATGGAAAGTACTTAATGAACC	AC135355	6
2480	6-FAM	170	CATCCTTAGAGGAGTAAGGGTTAGC	GTTTCTTCCTTAACCACCCTTACAACACAG	AC111124	7
2294	6-FAM	133	CCAAACTTTCAACTTCTGTATTTGTG	GTTTCTTCATTACCATCTCTATTGCTCCTTC	AC138624	7
2442	HEX	200	AAAAGCGTCAATTTTCATCAGAAG	GTTTCTTAGCTTCTTCAACCTCCATCTCTC	AC154446	14
2014	HEX	165	GAAATCTGTAGTAACACAGGCTCTCAG	GTTTCTTAGCTTTGAACCTGCTACCTCTAGTC	AC155298	13
2104	HEX	201	GACAGTATGCTTACAGAGTCACTTTTG	GTTTCTTGAATGTGGTAGTACATGCCTTCAG	AC139759	18
2418	HEX	127	ATGTATGTACCTTTTGCCTCTCTTTC	GTTTCTTGGGAGGAGAATGTTCTAATTTTAATC	AC158535	13
2496	6-FAM	166	GGTTAAAACAGTGAGTCTTATGTTGC	GTTTCTTGTATCCTGGTCAAAAGAGAAGAAAAG	AC157949	9
2392	HEX	186	CGGGAAATAAACAATAGATTTAGCAG	GTTTCTTATTATGCTAATGGATACACCTGCAC	AC164109	9
2288	6-FAM	195	GATGAGCCAAGAACCACATATATACC	GTTTCTTGCACATGTACCAGATATCACAATAAG	AC138624	7
2134	6-FAM	158	TACACAGTGAGTCTCTTTTCAGGGTAG	GTTTCTTCATAAACTTGCTCAGAAGTGGAAATAG	AC127315	8
2026	HEX	171	CAGTTGTCACTACAGTTGGACTAAAAG	GTTTCTTCACAATGATACACTTCCTCCAG	AC161055	12
2304	6-FAM	188	ATCCATGTTATTCCTAGTTAGCATCC	GTTTCTTCTATCTCTGTGAAGAGACACCAAGAC	AC157787	1
2064	HEX	210	CACAAAGAAACAAGTGTTACAAAGAAG	GTTTCTTACTGCTTAATGCAGGAACTGAAC	AC132284	5
2226	6-FAM	162	GTCTATGGGTCTATTACCATGACTCC	GTTTCTTGGGAATATGATTGTGTATCTAAGTGC	AC121564	5
2490	6-FAM	200	ACCTTGTAGTGGATTTGTTATTCTGG	GTTTCTTATTTTTATCATTTCAGGAACAAGCAG	AC157949	9
2072	HEX	143	AACATATTAAGTTCAAGGCTATTCGAG	GTTTCTTCATTTCTCTTTCTTACTGGTAGATCC	AC140361	17
2424	HEX	182	CAGTTTCCTTATAGTGGAGTCATTTG	GTTTCTTGGAATAGGATAGGGGTTTCCAG	AC159901	9
1956	HEX	122	CTGTAGCTCTGGAGACGTCACTAAC	GTTTCTTAACTTGATCCTGGTTTCTTCTGTC	AC140286	5
2384	HEX	152	ATTAGGGAGCTCAACACCTCTGTAAC	GTTTCTTCACAATCTGAGAGTGAGCACAAG	AC158662	6
2280	6-FAM	180	TCTTGGGAAGTAACTGATAATGTCTG	GTTTCTTGAATCTGCTGGGCTTCTTTATC	AC100209	13
2208	6-FAM	212	TGTTCTGTACATAAAACTGGGCATC	GTTTCTTATTAGCACTGCTGAAATATCCATTC	AC126547	13
2164	6-FAM	153	TCAGGTTTGTTTCAGGAAAGTAAAAG	GTTTCTTAAATGTTAATGCTAAAGAACCACAAG	AC114000	14
1940	HEX	172	AGTTTTATGTGGTCCTGGAAACTAATC	GTTTCTTAGCTTAATGGTAGAGAACGAACGTAG	AL731687	11
2314	6-FAM	183	GGTAAGCTCTGGTGAGATCAGAATC	GTTTCTTAATCATAATGTAAATTTCTGGAATGC	AL606744	3
2004	HEX	205	GACTTGTAGAGTTTCTGCTTCTGTTTC	GTTTCTTGAACCCTGGAAATGCTAGGAC	CR933731	11
2276	6-FAM	110	GTCTAGAGAGTTCCCAGAGCCATAAC	GTTTCTTAGGAACTCACCACCTATTCTAGAGG	AC100209	13
2526	6-FAM	163	CTGAGCTATATATTCCTAGCCCTGAC	GTTTCTTGATGGAAATGGAAATAAGTCTCTAAG	AC121540	3
2278	6-FAM	205	AATAAAACTGTGTGTCAGGCGATTC	GTTTCTTACTATCTAATTACCCAGCTCCACAG	AC100209	13
2236	6-FAM	110	AGATGTAAAGGCAAGTAGCTTCACC	GTTTCTTCTAGCGCTATAACAAAGTGTGTGTG	AC121577	15
2206	6-FAM	191	ATTAAGTCAAATGACCTGAAGTCTCC	GTTTCTTGCTCTACTGCAATGTAGTCTTTGAAC	AC126547	13
2116	6-FAM	123	ATCCAGTCCCTCACTGATCCTAAG	GTTTCTTAATAAAAGCCAGGTATGGTAGTGC	AC140353	5
2432	HEX	150	AAGGTCTTGTCTTTCCTTACAAACTG	GTTTCTTCCTAAGGGTTTGTTTTATTTTTGTTG	AC153359	9
2448	HEX	160	AGAATGTCCATGGGAAACTTCAG	GTTTCTTGAAGTAAGATGAGACCTGAGTGTGG	AC135355	6
2536	6-FAM	195	AGTTTAATCCTACGAACCTCAGAGTC	GTTTCTTACCCAGTAGGACTTGGTTTTAGTTAC	AC121306	3
2438	HEX	110	ACACTCGGAGGAACAGAAAAGTTAC	GTTTCTTGGAATGATTAGGAGAGGGTTAAGTG	AC154446	14
2512	6-FAM	131	CAGTGTAGGACAGAAGTTTGGAATG	GTTTCTTGATACTATCCCTGTGGGCAAAC	AC159137	10
2410	HEX	170	GGTGTCTGGGTGTCTAGGATATTG	GTTTCTTAGGTTACATCTCATCTTTGCCTATG	AC155941	10
2540	6-FAM	151	CTGCCATTTTAACATACAAATAGGTC	GTTTCTTATTTCTCTAAATCCTTAGCTTGATGC	AC121306	3
2380	HEX	160	CTTATTCATTATGTGCATGTGAGAGG	GTTTCTTAGTCTGTGACTCACTTGGAGAACAC	AC073683	17
2396	HEX	200	AGATATGGACTGTGGTAAGACTGTTG	GTTTCTTGAAAATGCTAATGCTTTGTTTCTG	AC164109	9
2258	6-FAM	150	AGCTCACATGTCCAGATTTTTATGTC	GTTTCTTATCAGAAAGAACAAAGGAAGCAG	AC151835	14
2408	HEX	170	AGTCCATGGTTTAAAGGTGTTTATTG	GTTTCTTCTCACTCTCTTACTTTCTGGCACTC	AC155941	10
2354	6-FAM	187	ACCTAAAACCACTCAGGAGGAGTC	GTTTCTTAATCAGGTGTTTGAACCAGACATAC	AC122546	5
2454	HEX	202	ATCATTTCTTTTACCCTCCTTGGAAC	GTTTCTTCTGTTCCTCTTAGTAAATCACACAGG	AC135355	6
2362	6-FAM	150	CTCTGAACTACACAGCATGGAAAG	GTTTCTTCAACCTAGGAAAGAGACAGCAAAG	AC116419	1
2306	6-FAM	194	ATTTGTTTTAGACAGTTTTCCGTAGC	GTTTCTTACACTGCTTGGAAAGTAGATGTTG	AC157787	1
2254	6-FAM	212	CAAGCATGTTAATTCCCTAAATACTG	GTTTCTTGCAAAGCTAATAATTCAGTTACGTTC	AC115305	18
2260	6-FAM	148	GTTCCCTTGATTTCTGTTAAATGTTC	GTTTCTTTCTCTAATTTACAGCCATGTGTTC	AC151835	14
2188	6-FAM	162	AAAATAAATCCCACCAATTTGTAATG	GTTTCTTGAATGGGTCTATTCACTGATACTG	AC132389	19
2084	HEX	173	AAATCTGGGTAGAAAGAGACAGAAAG	GTTTCTTGCTTTTAAGTCTAAATGGCAGAC	AC132956	7
2302	6-FAM	201	GATATTGAACTGAATTAAGGGAGGAG	GTTTCTTCCAAGTCTGGATTTAAGTTTTTCTTC	AC157787	1
2262	6-FAM	140	AAATATATTATGCCAGATGCTCTTCC	GTTTCTTCCCTGTCTTGAAAAACAAACAAAC	AC151835	14
2316	6-FAM	162	CTTTTCTTAACAAACATTTCACATGC	GTTTCTTATTCCCTAAATACCAAGCATTTACC	AL606744	3
2412	HEX	200	ATGTATTAGTTTTCCTCCTCCACAAG	GTTTCTTATCTTGATTACGTAGTTTGTGTCCAG	AC155941	10
2328	6-FAM	210	CCTCTCTTTACTGAGGGTAGAAAAGG	GTTTCTTAGATTCGTTTGGTAAGGTTCATTG	AC165259	17
2478	6-FAM	150	AATGTTTATAGTGGAAAAGCCAAGAG	GTTTCTTATTGTTACAGATGCAGTAGGATAACG	AC111124	7
2074	HEX	180	TAGAATCCTCTTCTAGCAACAGTTACC	GTTTCTTATAGTCAGTGTGTTTCTTCTGTGAAAG	AC140361	17
2186	6-FAM	197	GTTCTGTCTAGGAGGAAGGACATTAC	GTTTCTTACAGACACAGAGGGAAAAGACAG	AC132389	19
2338	6-FAM	210	CCAAGTTTAGTTTTAATTGCAGTGTG	GTTTCTTGTAAAACATGATCCTGAAAAGTTGTG	AC165272	14
2308	6-FAM	160	ACATGAACGGTGATCTACTACTTCTG	GTTTCTTAAACAAATGACCTCAGTTCTCTATTG	AC157787	1
2300	6-FAM	208	CACGACTGTCTTAGTTTCTGACACAC	GTTTCTTCTGTGTAACAAAGCACACTATCTCTG	AC151267	17
2048	HEX	140	AAGAATGTAAACTCTCAGCTACTGCTC	GTTTCTTAGAGTTTATTAGGGGCTTACAGTTTTG	AC165155	14
2364	6-FAM	157	ATGTATTGGATTTCTGAGACAGGTAG	GTTTCTTGTTGAGAAAATGTTAAAGGAAAATC	AC158757	5
2350	6-FAM	185	CTTACTGAAAGCAAGTCAGCTGTTAG	GTTTCTTAAAGAGGAAGAACAGCAAAGGAG	AC102287	8
2210	6-FAM	203	GAAGAGACTTTCATTTGTGTCTTGAG	GTTTCTTCCTTATCACAGGTACCTACTGTCTG	AC126547	13
2430	HEX	152	TCCAGTGAAAGCTATTGTTATTTTTG	GTTTCTTACTTTTTCCGTTGATTCTCATTTTC	AC154297	13
2246	6-FAM	184	AGAGTCTCTGGACTACTGGAAGAAAG	GTTTCTTACGGAAGTTGAGTTTTATAGAATTGG	AC124194	2
2106	HEX	152	TAGCTCTCCTCGGAATTTCTATTTAAG	GTTTCTTGCCATTAAAGGTGTGCATTC	AC139759	18
2340	6-FAM	167	GAGAGAAGATGCAAATTTCTAAAACC	GTTTCTTGTAAAGGACATCTTTTTGTTCTTTTG	AC162038	6
2200	6-FAM	193	TAGCATACCTCACCCTAATTAGATCC	GTTTCTTGAGAAATGACTGCTTAATTACACTGG	AC121856	5
1668	6-FAM	148	TCATCACTCAGGATTTGAAAGTCTC	GTTTCTTTTAAGGTTCTGGTTTTTCTTTGTCC	AC103935	8
570	6-FAM	151	TGTCTCAACAAAAACAAAAAGTAAGC	GTTTCTTGCTCTTGAAATAAAAAGTCCTCTTGC	AL845267	2
1564	HEX	140	CAGGACGTGAGAATATCAGCTTG	GTTTCTTGAATATATCCCAGTTTGGAGGACAC	AC154569	17
1258	6-FAM	171	CAAGGTGTCCTGTGAAATATATAGACC	GTTTCTTACCTCTCTGCAGTAAAGTGCTTG	AC113285	5
1724	6-FAM	165	ATTCTGTGTAGCTCACTCAAAGCTC	GTTTCTTTCATTTATCATCAGGAAAAGGTCTC	AC132939	5
1810	HEX	179	CAAGGAGTTTATCACCAACAAAAAC	GTTTCTTATAACCTATTTTGAAAGGGAAAAGC	AC116758	8
1716	6-FAM	139	GCGAGTTAGAAGAGAAAGCATTTAG	GTTTCTTAACGATGCCTGTCTCAGTTTTC	AC132939	5
1808	HEX	155	AGGCACAGGCAAAAATACACATTAC	GTTTCTTATCGAGAAACCTCTTTTCTTGAGTC	AC116758	8
1846	NED	168	TTGTGCTGCAACAAAAACAAATAG	GTTTCTTCCTTCCAAGACAGGAACTTACTATG	AC160118	9
1800	HEX	185	AAACCTATAAAAATGCAGGACTGTG	GTTTCTTACAGATATGCATGCTACTGGTGTC	AC122789	5
1840	NED	163	AGACTAGCTCCCACACATGTAACTG	GTTTCTTATGATATACTTTAAGGGCAGCCTTG	AC160118	9
1750	6-FAM	147	TACCTAGGCCACTTCATAACAGATG	GTTTCTTACAGTGGAACTGACCCTGATG	AC147221	7
1798	HEX	163	TGGAGAGCTCCTTTGTAAGCTAAAG	GTTTCTTGTGTCACCTCTTTTATCCCCTCTC	AC122789	5
1748	6-FAM	173	GAGTGTACTGTATCTGTGTGCATGG	GTTTCTTCCAGAAATCCACAAAAGAGGTG	AC147221	7
1524	HEX	151	ATGGCTATTTTCAATACTGGAGGAC	GTTTCTTTATACCACAGCATGATTTACCTCTG	AC155256	12
335	NED	210	CAGGGCTATACAGAGAAACCCTATC	GTTTCTTTGCTTTTTAACTGGAAGACTAAGCAC	AC124486	12
393	NED	103/106	CTGAGTTGACAAACTTCTGTCTGTG	GTTTCTTAAGTATAGTCACAAGTGAGGGTGTTG	AL627226	4
1048	6-FAM	133	GTAGTTAAGAGGTTTGCAACCATAGG	GTTTCTTCTACATATCCTACTGAAGCCATGTG	AL591946	15
1046	6-FAM	213	CAGATTTCTGAGTTCAAGGTCAGC	GTTTCTTCAAATCTCTTGGAACTGGAACTAATG	AL669981	4
367	6-FAM	189	ATCCACTCTTTAATTTCTTCAGCAAC	GTTTCTTTCAGAAACTCTCTTAGACAATCATCC	AC099696	1
584	6-FAM	132	GTGGTGGTAAAGAATATGTGTGTACTG	GTTTCTTCCAGTAGATGCTTTGTAATCCAGTG	AL645668	4
1602	HEX	146	ATGTGAATTAAATTTTTGGCATGAG	GTTTCTTGTATAAGTATATGGGATGGCACAGG	AC157089	16
1381	6-FAM	148	AGGTACCTGATAACCTAGAGGACAGAG	GTTTCTTCAAACAAACAAAAATAAATAGCCTTTC	AL645809	11
674	NED	186	ACTACTAGTTTCAGCCTTGGAGATG	GTTTCTTACTCTTGGGAGCAACTAAGGTAGTG	AC165289	17
656	NED	192	CTTCCTTTATGCCAAGGTAAAGTTTG	GTTTCTTTCAAGGAAAATCAATATACTCTTTTGG	AC130536	13
518	HEX	160	ATTCAAAAGCAATAAAAGGTACATGC	GTTTCTTACTCCAGCAGTAGGATAATAGGAAAG	AC120870	1
757	HEX	105	CTGGAGAGATGCTCTCAGATTTACAG	GTTTCTTATCTCAAGCCAGGATGAAGTCAG	AC158772	18
