# Supplementary material for: Use of somatic mutations to quantify random contributions to mouse development
Source: BMC Genomics. 2013 Jan 18;14:39. doi: 10.1186/1471-2164-14-39 (PMC3564904; doi:10.1186/1471-2164-14-39)
Supplement: Additional file 12 — Software. [file 1471-2164-14-39-S12.zip]

Archive with 5 entries (5 files):
- software/Data_Process_Utilities.py
- software/Distance_Groups.py
- software/Distance_Matrix_Individual Clones.pl
- software/ReadMe.txt
- software/Running_Driver.py
