# Supplementary material for: Use of somatic mutations to quantify random contributions to mouse development
Source: BMC Genomics. 2013 Jan 18;14:39. doi: 10.1186/1471-2164-14-39 (PMC3564904; doi:10.1186/1471-2164-14-39)
Supplement: Additional file 12 — Software. [file 1471-2164-14-39-S12.zip › software/Data_Process_Utilities.py]

'''
Functions to process the input data

Yunbing Roben Tan, 12-1-2010
'''

import os
import math
import copy
import random

linesep = "\n"
dirsep = "\\"
datasep = "\t"

def groupingTree( distance, cutoff, clustered, target ):
    nSamples = len(distance)
    newCluster = []
    
    for i in range(nSamples):
        if clustered[i] == False:
            if distance[target][i] <= cutoff:
                newCluster.append( i )
                clustered[i] = True

    tempCluster = copy.deepcopy( newCluster )
    for each in newCluster:
        tempCluster += groupingTree( distance, cutoff, clustered, each )
        # recursively find all the samples close to the current target

    return tempCluster

def grouping(distance, cutoff):
    clusters = []
    nSamples = len(distance)
    
    clustered = []
    for i in range(nSamples):
        clustered.append(False)

    for i in range(nSamples):
        if clustered[i] == False:
            clusters.append([])
            clusters[-1].append(i)
            clustered[i] = True
            newCluster = groupingTree( distance, cutoff, clustered, i )
            for each in newCluster:
                clusters[-1].append(each)
                clustered[each] = True

    return clusters

def clusterFounding(cluster, distance, cutoff):
    nMembers = len(cluster)
    dmaxV = []

    for each in distance:
        dmaxV.append(max(each))
    dmax = max(dmaxV)

    nPossible = int( math.ceil( dmax / cutoff ) )
    ltCutoff = []

    for i in range(nPossible):
        ltCutoff.append([])
        for j in range(nMembers):
            ltCutoff[-1].append(0)

    for i in range(nMembers):
        s1 = cluster[i]
        for j in range(i+1,nMembers):
            s2 = cluster[j]
            for k in range(nPossible):
                if distance[s1][s2] <= (k+1)*cutoff:
                    ltCutoff[k][i] += 1
                    ltCutoff[k][j] += 1

    cmax = []   # maximum counts for each range k*cutoff
    nmax = []   # number of maximum counts
                # if greater than 1, further steps are needed
                # count the distance with cutoff: (k+1)*cutoff
                # if more than one samples are left
                # randomly choose one as the founder or subfounder
                
    domain = range(nMembers)
    founder = None

##    print ltCutoff
##    print "nPossible =", nPossible
##    print "Initial domain:", domain
    
    for k in range(nPossible):
        selected = []
        for each in domain:
            selected.append( ltCutoff[k][each] )
        
        cmax.append( max(selected) )
        nmax.append( selected.count(cmax[k]) )
        if nmax[k] == 1:
            founder = cluster[ domain[selected.index(cmax[k])] ]
            break
        else:
            domain = []
            temp = copy.deepcopy( ltCutoff[k] )
            tempCnt = nmax[k]
            while tempCnt > 0:
                ind = temp.index(cmax[k])
                domain.append(ind)
                temp[ind] = 0
                tempCnt -= 1

##        print "Domain:", domain, "; Founder:", founder

    if domain and founder == None:  # not to use "not founder" since founder can be 0
        pick = random.choice( domain )
        founder = cluster[pick]

    return founder

def founding(clusters, distance, cutoff):
    founders = []
    for eachCluster in clusters:
        founder = clusterFounding( eachCluster, distance, cutoff )
        founders.append(founder)

    return founders

def subFounding(cluster, founder, distance, cutoff):
    nSamples = len(distance)
    subgroup = []
    subCutoff = 2   # minimum number of neighbors to be a subfounder
    
    assert founder in cluster
    remaining = copy.deepcopy(cluster)
    remaining.remove(founder)

    # singleton group, containing founder itself only
    if not remaining:
        subgroup = [ cluster ]

    curFounder = [founder]
    founded = []    # boolean list to represent the sample has been grouped or not
    for i in range(nSamples):
        founded.append(0)
    founded[founder] = 1    # mark founder "grouped"

    while remaining:
        curLevel = []   # list of SLV lists for current founders
                        # ex: [ SLV list for founder 1 in curFounder, SLV list for founder 2...]
        nextFounder = []    # potential STs to act as founder for next iteration of grouping
        
        for eachFounder in curFounder:
            curLevel.append([]) # each (sub)founder may has a (sub)cluster
            for eachSample in remaining:
                if distance[eachFounder][eachSample] <= cutoff:
                    curLevel[-1].append(eachSample)
                    founded[eachSample] += 1    # one sample can be founded more than once
                                                # in this case, the sample may have 2 or more subfounders

        for i in range(nSamples):
            if founded[i] and i in remaining:
                remaining.remove( i )

        if len(curFounder) == 1:
            nextFounder = curLevel[0]
            subgroup.append( curFounder + curLevel[0] )
        else:
            while max(founded) >= 2:    # some samples have 2 or more founders
                                        # need find the unique and "best" one
                nMembers = []
                for eachGroup in curLevel:
                    if type(eachGroup) is type([]):
                        nMembers.append(len(eachGroup))
                    else:
                        nMembers.append(-1)
                maxNum = max(nMembers)
                maxCnt = nMembers.count(maxNum)

                if maxNum > 0 and maxCnt == 1:  # prefer to choose the founder with most members founded
                    maxIndex = nMembers.index(maxNum)
                elif maxNum > 0 and maxCnt > 1: # otherwise, choose the one with smallest average distance
                    avgDist = []
                    for i in range(len(nMembers)):
                        if nMembers[i] == maxNum:
                            tempDist = []
                            row = curFounder[i]
                            for col in curLevel[i]:
                                tempDist.append(distance[row][col])
                            avgDist.append(sum(tempDist)/float(maxNum))
                        else:
                            avgDist.append(1)
                    maxIndex = avgDist.index(min(avgDist))

                subgroup.append( [curFounder[maxIndex]] + curLevel[maxIndex] )
                nextFounder += curLevel[maxIndex]
                curLevel[maxIndex] = -1

                for i in range(len(curLevel)):
                    if type(curLevel[i]) is type([]):
                        temp = copy.deepcopy(curLevel[i])
                        for eachSample in curLevel[i]:
                            if eachSample in subgroup[-1]:
                                founded[eachSample] -= 1
                                temp.remove( eachSample )
                        curLevel[i] = copy.deepcopy(temp)

            for i in range(len(curFounder)):
                if type(curLevel[i]) is type([]) and (curLevel[i]):
                    subgroup.append( [curFounder[i]] + curLevel[i] )
                    nextFounder += curLevel[i]

        curFounder = copy.deepcopy(nextFounder)

    return subgroup

def relating(clusters, founders, distance, cutoff):
    subgroups = []
    assert len(clusters) == len(founders)
    
    for i in range(len(clusters)):
        subgroup = subFounding(clusters[i], founders[i], distance, cutoff)
        subgroups.append(subgroup)

    return subgroups
