# Supplementary material for: Use of somatic mutations to quantify random contributions to mouse development
Source: BMC Genomics. 2013 Jan 18;14:39. doi: 10.1186/1471-2164-14-39 (PMC3564904; doi:10.1186/1471-2164-14-39)
Supplement: Additional file 12 — Software. [file 1471-2164-14-39-S12.zip › software/Distance_Groups.py]

'''
Python progranm to do group-wise t-test based on distance data
Distance matrix was calculated before, see Program "Distance_Matrix_Computing.pl"
"Distance_Matrix_Computing.pl" direct output file needs to be trimmed to only contain the distance matrix itself. All other commend lines should be left out 
Sample ID in File of Distance matrix and File of Group name should match 
Roben Yunbing Tan, 9-26-2010
'''

# Notice: module scipy is only available for Python 2.6 right now, Python 2.7 does not work

import os
import os.path
from scipy.stats.stats import ttest_ind, ttest_1samp, sem
from numpy import mean, std

def test( fi1, fi2, fo ):
    fi1.seek(0)
    fi2.seek(0)

    sample1 = []
    sample2 = []
    distance = []
    groups = []

    for eachline in fi1:
        if eachline.strip() != "":
            line = eachline.strip().split( "\t" )
            sample1.append( line[0].lower() )
            distance.append( line[1:] )

    for eachline in fi2:
        if eachline.strip() != "":
            line = eachline.strip().split( "\t" )
            sample2.append( line[0].lower() )
            groups.append( line[1] )

    if sample1 != sample2:
        print "Inconsistent samples for these 2 files"
        return

    background = []
    samples = sample1
    n_sample = len( samples )
    groupSet = list( frozenset( groups ) )
    groupSet.sort()
    n_group = len( groupSet )

    group_dict = {}
    for each in groupSet:
        group_dict[each] = []

    for i in range(n_sample):
        group_dict[ groups[i] ].append( i )
    
    for i in range(n_sample):
        for j in range(i+1,n_sample):
            background.append( float(distance[i][j]) )

    fo.write( "Background (" + str(len(background)) + ")\n" )
    for i in range(len(groupSet)):
        groupName = groupSet[i]
        fo.write( "Group " + str(i+1) + ": " + groupName + " (" + str(len(group_dict[groupName])) + ")\n" )
    fo.write( "\n" )

    fo.write( "\tp value\tt value\taverage\tstandard deviation\tstandard error\tdistance vector\tcoordinates vector\n" )
    fo.write( "Background\t\t\t" + str(mean(background)) + "\t" + str(std(background)) + \
              "\t" + str(sem(background)) + "\t" + str(background) + "\n" )
    for i in range(n_group):
        for j in range(i+1,n_group):
            group_wise = []
            coordinates = []
            for k in group_dict[ groupSet[i] ]:
                for m in group_dict[ groupSet[j] ]:
                    group_wise.append( float(distance[k][m]) )
                    coordinates.append( [k+1,m+1] )
            result = ttest_ind( group_wise, background )
            fo.write( groupSet[i] + " vs " + groupSet[j] )
            fo.write("\t" + str(result[1]) + "\t" + str(result[0]))
            fo.write("\t" + str(mean(group_wise)) + "\t" + str(std(group_wise)) + "\t" + str(sem(group_wise)) + \
                     "\t" + str(group_wise) + "\t" + str(coordinates) + "\n")
    fo.write( "\n")

    fo.write( "Below is the distance statistics within each group (t-test also against background)\n" )
    fo.write( "\tp value\tt value\taverage\tstandard deviation\tstandard error\tdistance vector\tcoordinates vector\n" )
    for eachGroup in groupSet:
        group_wise = []
        coordinates = []
        num = len( group_dict[ eachGroup ] )
        if num == 1:
            continue
        for i in range( num - 1 ):
            row = group_dict[ eachGroup ][i]
            for j in range( i + 1, num ):
                col = group_dict[ eachGroup ][j]
                group_wise.append( float(distance[row][col]) )
                coordinates.append( [row+1,col+1] )
        result = ttest_ind( group_wise, background )
        fo.write( eachGroup + "\t" + str(result[1]) + "\t" + str(result[0]) )
        fo.write( "\t" + str(mean(group_wise)) + "\t" + str(std(group_wise)) + "\t" + str(sem(group_wise)) + \
                  "\t" + str(group_wise) + "\t" + str(coordinates) + "\n" )

def main():
    fi1 = raw_input("Enter the text file containing the distance matrix:\n")
    fi2 = raw_input("Enter the text file containing the group information:\n")
    try:
        file_i1 = open( fi1, "r" )
        file_i2 = open( fi2, "r" )
    except IOError, e:
        print str(e)
        return

    while True:
        fo = raw_input("Enter the text file to save the statistical results:\n")
        if os.path.exists( fo ):
            choice = raw_input("File already exists. Overwrite it or not (y/n)? ")
            if choice.lower()[0] == "y":
                file_o = open( fo, "w" )
                break
        else:
            file_o = open( fo, "w" )
            break

    test( file_i1, file_i2, file_o )

    file_i1.close()
    file_i2.close()
    file_o.close()

if __name__ == "__main__":
    main()
