# Supplementary material for: Use of somatic mutations to quantify random contributions to mouse development
Source: BMC Genomics. 2013 Jan 18;14:39. doi: 10.1186/1471-2164-14-39 (PMC3564904; doi:10.1186/1471-2164-14-39)
Supplement: Additional file 12 — Software. [file 1471-2164-14-39-S12.zip › software/Distance_Matrix_Individual Clones.pl]

###################################################################################################
# Perl program to convert the genotype type data to a distance matrix
#
# The content of the input data file:
#			marker1	marker1	marker2	marker2	...
#	sample1	data		data		data		data		...
#	sample2	data		data		data		data		...
#	...		...		...		...		...		...
#
# Output is a matrix, and the dimension is (number of samples) * (number of samples)
# The output matrix is expected to be a symmetric matrix, with all main diagonal entries being 0's
#
# The relative distance means the average difference per counted site
#
# Roben Yunbing Tan, 7-22-2010
# Modified on 8-29-2010
# Include the treatment for blank lines
###################################################################################################

# prompt and read the name of data file
print "Enter the name of data file (including the extension name if any):\n";
my $dataFileName = <STDIN>;

# chop off newline character and open the file
chomp $dataFileName;
open( DATAFILE, $dataFileName );

# read the data and close the file
my @data = <DATAFILE>;
close DATAFILE;

# remove the first line of the data file and all the newline characters in each line
shift @data;
chomp @data;

# create a string to save the sample names
# count the number of samples and number of sites
my $sampleList;
my $numberOfSamples = scalar @data;
my @tempLine = split( "\t", $data[0] );
my $numberOfSites = scalar @tempLine - 1;

# create a string to save the calculated scores
my $relativeDistanceMatrix;

# create the distance matrix
foreach my $rowItem (@data)
{
	my $validRow = 0;
	my @rowItemContent = split( "\t", $rowItem );
	foreach my $eachContent (@rowItemContent)
	{
		if ( $eachContent ne "" )
		{
			$validRow = 1;
			break;
		}
	}
	
	if ( $validRow == 0 )
	{
		next;
	}
	
	$sampleList = $sampleList . $rowItemContent[0] . "\n";
	$relativeDistanceMatrix = $relativeDistanceMatrix . $rowItemContent[0];

	foreach my $columnItem (@data)
	{
		my $validColumn = 0;
		my @columnItemContent = split( "\t", $columnItem );
		foreach my $eachContent (@columnItemContent)
		{
			if ( $eachContent ne "" )
			{
				$validColumn = 1;
				break;
			}
		}

		if ( $validColumn == 0 )
		{
			next;
		}

		my $location = 1;
		my $sharedSites = 0;
		my $score1 = 0;
		my $score2 = 0;
		my $absoluteDistanceScore = 0;

		while ( $location < $numberOfSites )
		{
			my $rowData1 = $rowItemContent[ $location ];
			my $rowData2 = $rowItemContent[ $location + 1 ];
			my $columnData1 = $columnItemContent[ $location ];
			my $columnData2 = $columnItemContent[ $location + 1 ];

			if ( $rowData1 ne "X" and $rowData2 ne "X" and $columnData1 ne "X" and $columnData2 ne "X" )
			{
				$score1 = abs( $rowData1 - $columnData1 ) + abs( $rowData2 - $columnData2 );
				$score2 = abs( $rowData1 - $columnData2 ) + abs( $rowData2 - $columnData1 );
				$sharedSites += 2;
			}
			elsif ( $rowData2 ne "X" and $columnData1 ne "X" and $columnData2 ne "X" )
			{
				$score1 = abs( $rowData2 - $columnData1 );
				$score2 = abs( $rowData2 - $columnData2 );
				$sharedSites += 1;
			}
			elsif ( $rowData1 ne "X" and $columnData1 ne "X" and $columnData2 ne "X" )
			{
				$score1 = abs( $rowData1 - $columnData1 );
				$score2 = abs( $rowData1 - $columnData2 );
				$sharedSites += 1;
			}
			elsif ( $rowData1 ne "X" and $rowData2 ne "X" and $columnData1 ne "X" )
			{
				$score1 = abs( $rowData1 - $columnData1 );
				$score2 = abs( $rowData2 - $columnData1 );
				$sharedSites += 1;
			}
			elsif ( $rowData1 ne "X" and $rowData2 ne "X" and $columnData2 ne "X" )
			{
				$score1 = abs( $rowData1 - $columnData2 );
				$score2 = abs( $rowData2 - $columnData2 );
				$sharedSites += 1;
			}
			else
			{
				$score1 = 0;
				$score2 = 0;
			}

			$location += 2;
			if ( $score1 <= $score2 )
			{
				$absoluteDistanceScore += $score1;
			}
			else
			{
				$absoluteDistanceScore += $score2;
			}
		}

		$relativeDistanceMatrix = $relativeDistanceMatrix . "\t" . ( $absoluteDistanceScore / $sharedSites );
	}

	$relativeDistanceMatrix = $relativeDistanceMatrix . "\n";
}

# prompt and read the file name to save the result
print "Successfully processed.\n";
print "Now enter the name for the file to save the results:\n";
$outputFileName = <STDIN>;

chomp $outputFileName;
open( OUTPUTFILE, ">$outputFileName" );

print OUTPUTFILE "#nexus\n\nBEGIN Taxa;\nDIMENSIONS ntax=$numberOfSamples;\nTAXLABELS\n";
print OUTPUTFILE "$sampleList";
print OUTPUTFILE ";\nEND; [Taxa]\n\nBEGIN distances;\nDIMENSIONS ntax=$numberOfSamples;\n";
print OUTPUTFILE "FORMAT labels diagonal triangle=both;\nMATRIX\n";
print OUTPUTFILE "$relativeDistanceMatrix";
print OUTPUTFILE ";\nEND [distances];";

close OUTPUTFILE;
exit;
