# Supplementary material for: Use of somatic mutations to quantify random contributions to mouse development
Source: BMC Genomics. 2013 Jan 18;14:39. doi: 10.1186/1471-2164-14-39 (PMC3564904; doi:10.1186/1471-2164-14-39)
Supplement: Additional file 12 — Software. [file 1471-2164-14-39-S12.zip › software/ReadMe.txt]

Distance_Matrix_Computing.pl: a Pearl script that directly takes an input file containing a table of genotyes, and computes the pairwise relative distance among each pair of IDs. The relative distance means the average difference per counted site.

The content of the input data file:
			marker1	marker1	marker2	marker2	...
	sample1	data		data		data		data		...
	sample2	data		data		data		data		...
	...		...		...		...		...		...

Output is a matrix, and the dimension is (number of samples) * (number of samples). The output matrix is expected to be a symmetric matrix, with all main diagonal entries being 0's.

Distance_Statistics_Test.py: a Python program to perform group-wise t-test based on distance data. It asks for two files as input: File of Distance matrix, and a File of Group name. Distance matrix was calculated previously using "Distance_Matrix_Computing.pl". 

The direct output file from "Distance_Matrix_Computing.pl" needs to be trimmed to only contain the distance matrix itself. All other commend lines should be left out. Also, sample ID in File of Distance matrix and File of Group name should match. 

Running_Driver.py and Data_Process_Utilities.py:  Python programs that run in pair to perform eBurst analysis (discovering the founder for each group and all possible sub-founders) based on the pairwise relative distance. Those two scripts need to be placed in the same directory, and only Running_Driver.py is executable. Data_Process_Utilities.py contains all the functions required in the Running_Driver.py.

Running_Driver.py asks for a file containing distance matrix as input file. Please note that in this distance matrix input file, sample ID shall all be left out. Sample identification will be the corresponding row ID. 
