# Supplementary material for: Use of somatic mutations to quantify random contributions to mouse development
Source: BMC Genomics. 2013 Jan 18;14:39. doi: 10.1186/1471-2164-14-39 (PMC3564904; doi:10.1186/1471-2164-14-39)
Supplement: Additional file 12 — Software. [file 1471-2164-14-39-S12.zip › software/Running_Driver.py]

'''
Running driver for the data processing functions
1) group based on the distance matrix. Please note that for the distance matrix input, sample ID shall all be left out. Sample identification will be the corresponding row ID 
2) discover the founder for each group
3) find all possible subfounders

Yunbing Roben Tan, 12-21-2010
'''

import os
import time
from Data_Process_Utilities import *

def readFile( fi ):
    '''Directly read distance data
The distance data file just contains a square matrix (nsample*nsample)
No sample names are included in the distance file
'''
    distance = []
    nSamples = -1
    fi.seek(0)

    for eachline in fi:
        line = eachline.strip().split("\t")
        if nSamples == -1:
            nSamples = len(line)
        else:
            assert nSamples == len(line)
        distance.append([])

        for each in line:
            distance[-1].append( float(each) )

    return distance

def main():
    print "Getting the distance data ..."
    finput = raw_input( "Enter the file containing distance matrix: " )
    try:
        fi = open(finput, "r")
    except IOError, err:
        print str(err)
        return None

    distance = readFile( fi )
    cutoff = float(raw_input("Enter the value of cutoff (between 0 and 1): "))
    foutput = open("outputRresult.txt", "a+")

    print "Grouping samples ..."
    
    clusters = grouping( distance, cutoff )

    founders = founding( clusters, distance, cutoff )

    subgroups = relating( clusters, founders, distance, cutoff )

    foutput.write( "\n" + "*"*50 + "\nBelow tested on " )
    foutput.write( time.asctime() + "\n" )

    foutput.write( "\nClusters:\n" )
    for eachCluster in clusters:
        foutput.write( str(eachCluster) +"\n" )

    singleton = 0
    foutput.write( "\n" )
    for i in range(len(subgroups)):
        if len(subgroups[i][0]) == 1:
            singleton += 1
        
        eachCluster = subgroups[i]
        foutput.write( "Cluster: " + str(eachCluster[0]) + "\n" )
        for eachSubgroup in eachCluster[1:]:
            foutput.write( "\tSubgroup: " + str(eachSubgroup) + "\n" )

    foutput.close()

    print "Done ..."
    print "#groups=", len(subgroups)
    print "#singleton = ", singleton

if __name__ == "__main__":
    main()
